# Supplementary material for: Double ridge formation over shallow water sills on Jupiter’s moon Europa
Source: Nat Commun. 2022 Apr 19;13:2007. doi: 10.1038/s41467-022-29458-3 (PMC9018861; doi:10.1038/s41467-022-29458-3)
Supplement: Supplementary file 3 — Source Data [file 41467_2022_29458_MOESM3_ESM.zip]

Archive with 9 entries (9 files):
- SourceData/MCMCResults_Firn.nc
- SourceData/MCMCResults_RefrozenIceShell.nc
- SourceData/MCMCResults_SubRidgeMaterial.nc
- SourceData/MCMCResultsAnalysis.m
- SourceData/photon_2018-10-20_t331_1603821655358.csv
- SourceData/photon_2019-04-19_t331_1603821601489.csv
- SourceData/photon_2020-01-17_t331_1603821383276.csv
- SourceData/PlotFig3d.m
- SourceData/README.txt
