# Supplementary material for: Double ridge formation over shallow water sills on Jupiter’s moon Europa
Source: Nat Commun. 2022 Apr 19;13:2007. doi: 10.1038/s41467-022-29458-3 (PMC9018861; doi:10.1038/s41467-022-29458-3)
Supplement: Supplementary file 3 — Source Data [file 41467_2022_29458_MOESM3_ESM.zip › SourceData/MCMCResultsAnalysis.m]

%%%%%%%%%%%%%%%%%%%%%%%%%%%%%%%%%%%%%%%%%%%%%%%%%%%%%%%%%%%%%%%%%%%%%%%%%%%
% Author: Riley Culberg
% Date: 4/16/2021
%
% This interactive script takes the results files from an MCMC inversion
% run (output of FacetModelMCMC.m) and calculates the fractional ice
% content. 
%
%%%%%%%%%%%%%%%%%%%%%%%%%%%%%%%%%%%%%%%%%%%%%%%%%%%%%%%%%%%%%%%%%%%%%%%%%%%

% Load the results of teh MCMC inversion for each material type
a.MFP = ncread('MCMCResults_Firn.nc', 'MFP');
a.FracFirnArea = ncread('MCMCResults_Firn.nc', 'FirnFractionalArea');
b.MFP = ncread('MCMCResults_RefrozenIceShell.nc', 'MFP');
b.FracFirnArea = ncread('MCMCResults_RefrozenIceShell.nc', 'FirnFractionalArea');
c.MFP = ncread('MCMCResults_SubRidgeMaterial.nc', 'MFP');
c.FracFirnArea = ncread('MCMCResults_SubRidgeMaterial.nc', 'FirnFractionalArea');

% Physical and System Constants
h = 435;          % Average aircraft altitude in m
c_light = 299792458;    % Speed of light in a vacuum in m/s
fc = 300e6;       % Radar center frequency in Hz
lambda = fc/c_light;    % Radar wavelength
n_ice = 1.78;     % Refractive index of ice
del_x = 2.5;      % Radar azimuth resolution in m
del_r = (1.53*c_light)/(2*fc*n_ice);  % Radar range resolution in m
r_f = sqrt((lambda*h)/2);       % Radar fresnel zone diameter

% Fractional ice content in firn
% del_r*del_x*2*r_f = volume of footprint (range res x az res x cross-track
% res)
v_f = (1-a.MFP).*(a.FracFirnArea)*del_r*del_x*2*r_f;
v_tot = del_r*del_x*2*r_f;
percent_ice_firn = (v_tot-v_f)./v_tot;

% Fractional ice content in refrozen ice shell
v_f = (1-b.MFP).*(b.FracFirnArea)*del_r*del_x*2*r_f;
percent_ice_ice = (v_tot-v_f)./v_tot;

% Fractional ice content in sub-ridge material
v_f = (1-c.MFP).*(c.FracFirnArea)*del_r*del_x*2*r_f;
percent_ice_ridge = (v_tot-v_f)./v_tot;

figure;
histogram(percent_ice_ridge, 200, 'Normalization', 'pdf', 'FaceColor',(1/256)*[118 173 48]);
hold on;
histogram(percent_ice_ice, 200, 'Normalization', 'pdf', 'FaceColor',(1/256)*[238 178 32]);
hold on;
histogram(percent_ice_firn, 200, 'Normalization', 'pdf', 'FaceColor',(1/256)*[0 114 190]);
xlabel('Percent Ice by Volume');
ylabel('PDF');
set(gca, 'FontSize', 15, 'FontWeight', 'bold', 'FontName', 'Arial');
legend('Ice below ridge', 'Ice next to ridge', 'Firn');

fprintf('Firn Mean: %f\n', mean(percent_ice_firn));
fprintf('Firn Median: %f\n', median(percent_ice_firn));
fprintf('Ice Mean: %f\n', mean(percent_ice_ice));
fprintf('Ice Median: %f\n', median(percent_ice_ice));
fprintf('Ridge Mean: %f\n', mean(percent_ice_ridge));
fprintf('Ridge Median: %f\n', median(percent_ice_ridge));
