# Supplementary material for: Double ridge formation over shallow water sills on Jupiter’s moon Europa
Source: Nat Commun. 2022 Apr 19;13:2007. doi: 10.1038/s41467-022-29458-3 (PMC9018861; doi:10.1038/s41467-022-29458-3)
Supplement: Supplementary file 3 — Source Data [file 41467_2022_29458_MOESM3_ESM.zip › SourceData/photon_2018-10-20_t331_1603821655358.csv]

latitude	longitude	photon height	confidence code
74.63035047093196	-54.025591168257165	1456.156	4
74.63035047121372	-54.02559120525355	1456.3063	4
74.63035047121468	-54.02559120644339	1456.3112	4
74.630350470844	-54.02559105775424	1455.7089	4
74.63034414993128	-54.02559470371359	1456.2415	4
74.63034415021701	-54.025594745618406	1456.4116	4
74.63034415019436	-54.02559471717087	1456.2965	4
74.6303378295682	-54.02559824044529	1456.331	4
74.63033150857879	-54.02560172797969	1456.2177	4
74.63033150856157	-54.02560170635793	1456.1302	4
74.63033150884227	-54.02560174194459	1456.2748	4
74.63032518853194	-54.025605271512966	1456.3304	4
74.63032518853313	-54.025605273001126	1456.3365	4
74.63032518852259	-54.02560525973479	1456.2828	4
74.6303188700117	-54.02560877471552	1456.281	4
74.63031255002905	-54.025612302777205	1456.3262	4
74.63031255002008	-54.0256122915543	1456.2808	4
74.63031255003455	-54.02561230968935	1456.3542	4
74.63030622969823	-54.02561579143609	1456.2086	4
74.63030623001498	-54.02561587217187	1456.5359	4
74.63029991008867	-54.02561933137192	1456.2974	4
74.63029990981406	-54.025619303422005	1456.1836	4
74.63029990981026	-54.02561929870466	1456.1646	4
74.63029358888987	-54.02562194013873	1452.6135	4
74.63029359023845	-54.02562268145147	1455.6149	4
74.63029359065675	-54.02562288939632	1456.4568	4
74.63028095095201	-54.02562974973366	1455.7313	4
74.63028095132769	-54.025629904172426	1456.3568	4
74.63026831322199	-54.02563691501587	1456.2322	4
74.63026831322006	-54.02563691262499	1456.2224	4
74.63026830747125	-54.025633507640265	1442.4379	4
74.63026199477937	-54.02564048188752	1456.4153	4
74.63026199477754	-54.02564047957567	1456.4059	4
74.63026199475361	-54.02564044961185	1456.2847	4
74.63025567646717	-54.02564397536874	1456.299	4
74.63025567646963	-54.02564397843251	1456.3113	4
74.6302556764705	-54.025643979542096	1456.3158	4
74.63024935814538	-54.025647488622404	1456.2594	4
74.63024304031916	-54.02565105916674	1456.4497	4
74.63023671926445	-54.02565282402558	1449.3263	4
74.6302367224219	-54.02565456220296	1456.3636	4
74.63023040497649	-54.025658057668984	1456.2448	4
74.63023040471148	-54.02565804186284	1456.1802	4
74.6302304049983	-54.0256580849269	1456.3551	4
74.6302240875784	-54.02566162322679	1456.4062	4
74.63022408728598	-54.02566157319099	1456.2032	4
74.63022408758357	-54.02566162971778	1456.4326	4
74.63021776990723	-54.0256651477954	1456.3982	4
74.63021145291128	-54.025668634471224	1456.2351	4
74.63021145265422	-54.02566862861622	1456.2108	4
74.63020513616307	-54.02567215364316	1456.2006	4
74.63020513518087	-54.02567155780334	1453.7885	4
74.63020513645466	-54.02567220262336	1456.3993	4
74.63020513606826	-54.02567203533172	1455.7218	4
74.63020513648108	-54.02567223555081	1456.5326	4
74.63019881531889	-54.025673072792145	1445.6376	4
74.63019250355148	-54.02567904729071	1455.5382	4
74.63019250364928	-54.02567916924713	1456.0317	4
74.63018618802717	-54.02568283481566	1456.5817	4
74.63018618763716	-54.02568266319668	1455.8867	4
74.63017987209122	-54.025686128021974	1455.6215	4
74.63017987247909	-54.02568629692356	1456.3054	4
74.63017355615501	-54.025689459490565	1454.8123	4
74.63017355696465	-54.02568983946137	1456.351	4
74.63017355696411	-54.02568983876033	1456.3481	4
74.63017355697566	-54.02568985314779	1456.4064	4
74.63016724200024	-54.02569338124321	1456.3911	4
74.63016724199369	-54.02569337310292	1456.3582	4
74.63016092707514	-54.0256969344921	1456.4742	4
74.63015461264149	-54.02570047141297	1456.4888	4
74.63014829753438	-54.025704002178415	1456.4731	4
74.63014198364606	-54.025707534173705	1456.4617	4
74.63014198360547	-54.02570748365169	1456.2572	4
74.63013566978984	-54.025711050445246	1456.3828	4
74.63013566978869	-54.02571104900782	1456.377	4
74.63012935647771	-54.025714598161095	1456.4286	4
74.63012935654622	-54.02571468338101	1456.7734	4
74.63012935649314	-54.0257146173234	1456.5062	4
74.63012304322403	-54.025718154085105	1456.504	4
74.6301230432074	-54.02571813343005	1456.4204	4
74.63012304320117	-54.02571812567685	1456.389	4
74.63011673047272	-54.025721680862056	1456.4587	4
74.63011673046884	-54.02572167605197	1456.4393	4
74.63011041775387	-54.02572517501586	1456.2777	4
74.63011041781067	-54.02572524567431	1456.5637	4
74.6301041053927	-54.02572874418797	1456.3971	4
74.63010410509317	-54.02572868558165	1456.1594	4
74.63010410355476	-54.02572771465842	1452.229	4
74.63010410542859	-54.025728788777535	1456.5775	4
74.63010410537073	-54.02572871692338	1456.2867	4
74.63009779545366	-54.02573231861578	1456.5392	4
74.6300977954245	-54.025732282415895	1456.3927	4
74.63009779539415	-54.02573224468094	1456.2401	4
74.63009148368774	-54.02573587605765	1456.6046	4
74.63009148367405	-54.025735859084826	1456.5359	4
74.63009148335267	-54.02573577335747	1456.1885	4
74.63008517246614	-54.02573943572738	1456.6761	4
74.63008517239221	-54.02573934399052	1456.3049	4
74.6300851723856	-54.02573933574252	1456.2716	4
74.6300851724068	-54.025739362077665	1456.3782	4
74.63007886124524	-54.02574290286327	1456.3694	4
74.63007886130117	-54.025742972240984	1456.6501	4
74.63007254801755	-54.02574532654681	1451.8339	4
74.63007254993724	-54.0257464563151	1456.4075	4
74.63006623965934	-54.02575001930774	1456.4824	4
74.63006623971687	-54.02575009071865	1456.7715	4
74.63005992945362	-54.02575356669534	1456.4904	4
74.63005992948598	-54.025753606855474	1456.6528	4
74.63005361954667	-54.02575708403493	1456.3732	4
74.63005361958051	-54.025757125964496	1456.5428	4
74.63004730844351	-54.02575967376117	1452.4974	4
74.63004731021203	-54.025760615111814	1456.3087	4
74.63004730925044	-54.02576004856652	1454.0153	4
74.63004731027071	-54.02576068791943	1456.6034	4
74.63004100004345	-54.02576362170265	1454.117	4
74.63004100099005	-54.02576416952957	1456.3347	4
74.63004099812969	-54.025762500467984	1449.5778	4
74.63004100003101	-54.02576360627663	1454.0546	4
74.63004100101723	-54.02576420326835	1456.4713	4
74.630041001017	-54.02576420303951	1456.4703	4
74.63004100066401	-54.02576407819745	1455.9646	4
74.63004100104327	-54.0257642355583	1456.6019	4
74.63003469237992	-54.02576777954357	1456.5828	4
74.63003469239828	-54.02576780229772	1456.6748	4
74.63003469234344	-54.02576773433331	1456.3998	4
74.63002838381455	-54.025771321358306	1456.5508	4
74.63002838349115	-54.02577123334299	1456.1941	4
74.63002838349368	-54.025771236439816	1456.2065	4
74.63002207581955	-54.02577486027852	1456.5042	4
74.63002207548283	-54.025774755722765	1456.0804	4
74.63002207585697	-54.02577490662829	1456.6917	4
74.6300220757752	-54.02577480526672	1456.2815	4
74.63001576795766	-54.025778433502374	1456.5922	4
74.63001576792273	-54.02577839017097	1456.4167	4
74.63000946068354	-54.02578201837781	1456.7242	4
74.63000946064871	-54.02578197525316	1456.5498	4
74.63000946065944	-54.0257819885546	1456.6036	4
74.63000315303225	-54.025785311386834	1455.6708	4
74.62999684607787	-54.02578905569662	1456.4397	4
74.62999053922978	-54.02579247657517	1455.8964	4
74.62999053963874	-54.025792670493885	1456.6815	4
74.62999053958056	-54.02579259847664	1456.3901	4
74.62999053822494	-54.025791857468676	1453.3901	4
74.62999053958006	-54.025792597840734	1456.3876	4
74.62998423364805	-54.025796111489925	1456.217	4
74.62998423369895	-54.02579617446148	1456.4719	4
74.62997792791168	-54.02579971705036	1456.4143	4
74.62997792792193	-54.02579972974178	1456.4657	4
74.62997162188499	-54.0258028530267	1454.7072	4
74.62997162276973	-54.02580332324038	1456.611	4
74.62997162277041	-54.02580332408868	1456.6144	4
74.62997162274932	-54.025803298001215	1456.5088	4
74.62997162273616	-54.02580328172633	1456.443	4
74.62996531771796	-54.02580688472774	1456.6224	4
74.6299653176957	-54.02580685719232	1456.5111	4
74.62995901322033	-54.025810391099846	1456.4078	4
74.6299590131867	-54.02581034950317	1456.2395	4
74.62995270891427	-54.0258139722384	1456.4915	4
74.62995270889289	-54.02581394572155	1456.3842	4
74.62994010088065	-54.0258210613159	1456.3502	4
74.62993379747557	-54.02582440314012	1455.4542	4
74.62993379793137	-54.025824654678274	1456.4725	4
74.62993379794243	-54.02582466833943	1456.5278	4
74.6299274950576	-54.02582816808201	1456.2671	4
74.62992749506698	-54.025828179705016	1456.3141	4
74.62992119286473	-54.02583176660205	1456.4028	4
74.62992119287293	-54.02583177674429	1456.4438	4
74.62992119287033	-54.02583177350982	1456.4308	4
74.62991489078468	-54.02583532608009	1456.3761	4
74.62991489078449	-54.02583532589567	1456.3754	4
74.62990858935264	-54.02583892500485	1456.5059	4
74.62990858895938	-54.02583875085876	1455.8005	4
74.62990229486405	-54.02584655423483	1472.9471	2
74.62990228802983	-54.02584247543238	1456.4349	4
74.62990228804792	-54.02584249778383	1456.5254	4
74.62990228240912	-54.02583927245482	1443.4678	4
74.62989598707061	-54.02584599916345	1456.2521	4
74.62989598710575	-54.02584604256717	1456.4277	4
74.62989598710541	-54.02584604216825	1456.4261	4
74.62989598709281	-54.02584602659396	1456.3632	4
74.6298896867937	-54.025849597508284	1456.3679	4
74.62988968680776	-54.02584961485875	1456.4381	4
74.62988338817783	-54.02585304873866	1455.8878	4
74.62988338855146	-54.025853198561755	1456.4946	4
74.62988338816223	-54.025853029514884	1455.81	4
74.62988338815084	-54.02585301543218	1455.753	4
74.62988338854007	-54.02585318448254	1456.4376	4
74.62987708775671	-54.02585612962043	1453.9009	4
74.62987708869107	-54.02585666022955	1456.0491	4
74.62987078968206	-54.0258603552912	1456.5447	4
74.629870789687	-54.02586036139912	1456.5693	4
74.6298707896703	-54.02586034073572	1456.4857	4
74.6298707872748	-54.025858940779784	1450.8182	4
74.62987078875229	-54.02585983038638	1454.4196	4
74.62986449095456	-54.025863932927955	1456.5612	4
74.62986449094156	-54.02586391688728	1456.4962	4
74.62985819140694	-54.025866922363335	1454.192	4
74.62985819237164	-54.02586749024474	1456.491	4
74.62985819237603	-54.025867495696296	1456.5131	4
74.62985189442847	-54.02587105702046	1456.4558	4
74.62985189445874	-54.025871094353825	1456.6068	4
74.6298392988493	-54.025878249214124	1456.6086	4
74.62983929884501	-54.025878243892066	1456.587	4
74.62983300186487	-54.02588180613971	1456.5211	4
74.62983300186585	-54.02588180738059	1456.5261	4
74.62983300187243	-54.02588181546908	1456.5588	4
74.6298267055488	-54.02588540056579	1456.582	4
74.62982040932673	-54.02588896697167	1456.5249	4
74.62981411379774	-54.025892532405216	1456.4606	4
74.62981411380976	-54.02589254723964	1456.5206	4
74.62981411379813	-54.02589253287844	1456.4625	4
74.6298078184499	-54.0258961083907	1456.4344	4
74.62980781847068	-54.025896133996525	1456.538	4
74.6298078184694	-54.02589613243762	1456.5317	4
74.62980152378299	-54.02589973110532	1456.5939	4
74.62980152375688	-54.025899698856854	1456.4634	4
74.62979496064364	-54.02590272065092	1456.5748	4
74.6297949606176	-54.02590268861819	1456.4453	4
74.62979496062684	-54.02590269993357	1456.4911	4
74.62978868304971	-54.025906335994755	1456.544	4
74.62978868300333	-54.02590627891916	1456.313	4
74.62978868305355	-54.025906340712154	1456.563	4
74.6297824063843	-54.02590999858028	1456.7012	4
74.62978240635151	-54.02590995819093	1456.5377	4
74.6297824063324	-54.025909934663375	1456.4425	4
74.62977613029037	-54.025913560101216	1456.4459	4
74.6297761303496	-54.02591363299099	1456.7408	4
74.62977613031448	-54.02591358980818	1456.566	4
74.62976985446278	-54.02591722415454	1456.601	4
74.62976985446302	-54.02591722445166	1456.6022	4
74.62976357920351	-54.02592078990719	1456.3549	4
74.62976357922066	-54.02592081104001	1456.4403	4
74.62976357922247	-54.025920813268975	1456.4493	4
74.62975730419267	-54.02592444273292	1456.4564	4
74.62975730421326	-54.02592446807543	1456.559	4
74.62975730421311	-54.02592446789101	1456.5582	4
74.62975729131772	-54.025916978734266	1426.2393	3
74.62975102985011	-54.0259281271233	1456.6825	4
74.6297510298369	-54.02592811086035	1456.6167	4
74.62975102948633	-54.02592798990789	1456.1267	4
74.62974475561344	-54.02593172993248	1456.574	4
74.62974475564678	-54.02593177100017	1456.7401	4
74.62974475559213	-54.02593170367687	1456.4677	4
74.62974475560455	-54.0259317189835	1456.5297	4
74.62973848178822	-54.02593534295052	1456.5028	4
74.62973848177448	-54.02593532597026	1456.4341	4
74.62973848180268	-54.0259353607018	1456.5747	4
74.62973848178648	-54.02593534076407	1456.494	4
74.62973220864154	-54.025939010693904	1456.6499	4
74.62973220864858	-54.025939019363534	1456.6849	4
74.6297259356405	-54.025942656356854	1456.7032	4
74.62972593562569	-54.02594263814336	1456.6295	4
74.62971966253494	-54.02594626338312	1456.5953	4
74.629719662531	-54.02594625853305	1456.5757	4
74.62971966255506	-54.0259462881715	1456.6956	4
74.62971966256121	-54.02594629579996	1456.7264	4
74.6297133905647	-54.025949922831416	1456.6974	4
74.6297133905489	-54.02594990339271	1456.6188	4
74.62971339052504	-54.0259498739636	1456.4996	4
74.62970711870143	-54.0259535236134	1456.5579	4
74.62970711873355	-54.02595356320415	1456.7181	4
74.62970084724994	-54.02595715689553	1456.5461	4
74.62970084724076	-54.0259571455802	1456.5004	4
74.62969457644657	-54.02596082990341	1456.6921	4
74.62969457647648	-54.02596086683397	1456.8416	4
74.62968830571464	-54.025964411713986	1456.4648	4
74.62968830571081	-54.025964407001005	1456.4458	4
74.6296820356922	-54.02596811672753	1456.7332	4
74.62967576575734	-54.025971758248005	1456.7404	4
74.62966949827154	-54.02597537086622	1456.632	4
74.62966949827798	-54.02597537881727	1456.6642	4
74.62966322906986	-54.02597900934927	1456.6199	4
74.62966322907813	-54.025979019572404	1456.6613	4
74.62965696044394	-54.02598262208724	1456.5007	4
74.62965696011189	-54.025982523630475	1456.1018	4
74.62965069198691	-54.02598628790128	1456.5924	4
74.62965069197618	-54.02598627464797	1456.5387	4
74.62965069201421	-54.02598632162963	1456.7289	4
74.62964442406228	-54.0259899555367	1456.6884	4
74.62964442404245	-54.02598993104897	1456.5894	4
74.62963815627565	-54.025993573493764	1456.5796	4
74.62963815631937	-54.02599362755798	1456.7985	4
74.62963188831705	-54.0259971243255	1456.1948	4
74.6296256213667	-54.02600091641975	1456.7842	4
74.62962562135868	-54.02600090648952	1456.7439	4
74.62962562138286	-54.02600093640665	1456.865	4
74.62962562135279	-54.026000899164984	1456.7144	4
74.6296256081072	-54.02599325454027	1425.7653	3
74.6296193548817	-54.026004571597404	1456.8167	4
74.62961935485642	-54.026004540325175	1456.6902	4
74.6296130884835	-54.02600820371296	1456.7522	4
74.62961308851821	-54.02600824666506	1456.926	4
74.62961308838024	-54.02600807590919	1456.235	4
74.62960682267284	-54.0260118587356	1456.7777	4
74.62960682263547	-54.026011812514845	1456.5907	4
74.62960682265494	-54.02601183660149	1456.6881	4
74.62960055697904	-54.026015536775134	1456.8927	4
74.62960055698467	-54.02601554375134	1456.9209	4
74.62960055695842	-54.02601551124195	1456.7894	4
74.62960055696591	-54.02601552049128	1456.8268	4
74.62959429182557	-54.026019188181984	1456.8975	4
74.629588026731	-54.026022799633594	1456.7368	4
74.62958802673842	-54.02602280881422	1456.7739	4
74.6295880267065	-54.02602276922377	1456.6138	4
74.62958802670839	-54.026022771635965	1456.6235	4
74.62958176202729	-54.02602649757481	1456.9231	4
74.62958176200539	-54.026026470422345	1456.8132	4
74.6295817619938	-54.02602645607933	1456.7552	4
74.62957549783098	-54.02603014174631	1456.8894	4
74.62957549640996	-54.02602931854208	1453.5566	4
74.62956923234754	-54.02603329519254	1454.8644	4
74.6295692327089	-54.02603343032271	1455.4117	4
74.62956923323317	-54.026033767610684	1456.7771	4
74.6295692332278	-54.026033760936436	1456.7501	4
74.62956923323526	-54.02603377018384	1456.7875	4
74.62956296944395	-54.026037432742875	1456.8218	4
74.62955670621234	-54.02604112032525	1456.9551	4
74.62955670620683	-54.02604111351269	1456.9275	4
74.62955670619671	-54.02604110092984	1456.8766	4
74.62955044301216	-54.026044761313095	1456.8964	4
74.62955044298775	-54.02604473103441	1456.7738	4
74.62955044297571	-54.02604471607123	1456.7133	4
74.62954418036654	-54.02604843027879	1456.9486	4
74.62954418036057	-54.02604842286574	1456.9186	4
74.62953791777292	-54.02605208763115	1456.9506	4
74.62953791767347	-54.02605196412939	1456.4508	4
74.6295379177494	-54.026052058422216	1456.8324	4
74.62953165544647	-54.02605571547042	1456.8303	4
74.6295316554153	-54.02605567676295	1456.6737	4
74.62952539365249	-54.026059358204265	1456.7683	4
74.62952539367771	-54.026059389554646	1456.8951	4
74.62952539362763	-54.02605932729356	1456.6432	4
74.62951913193422	-54.026063033218	1456.8336	4
74.62951913194371	-54.02606304503824	1456.8815	4
74.62951287072637	-54.02606670545344	1456.8856	4
74.62951287074078	-54.02606672335283	1456.9581	4
74.62951287063527	-54.02606659213831	1456.4271	4
74.62951287068061	-54.0260666485331	1456.6554	4
74.62950660908528	-54.026070367162205	1456.8909	4
74.62950660905743	-54.02607033247792	1456.7506	4
74.6295066090754	-54.02607035486639	1456.8412	4
74.62950034816778	-54.026074010813446	1456.8217	4
74.62950034818225	-54.026074028771134	1456.8943	4
74.62950034814175	-54.026073978399374	1456.6904	4
74.6294940875128	-54.02607764832557	1456.725	4
74.62949408750016	-54.02607763260591	1456.6614	4
74.62949408752912	-54.02607766866104	1456.8073	4
74.62949408753389	-54.02607767459564	1456.8313	4
74.62948782740678	-54.02608135092977	1456.8899	4
74.6294878273799	-54.026081317468105	1456.7545	4
74.6294878269176	-54.0260810559809	1455.6958	4
74.62948782726639	-54.02608117606198	1456.1823	4
74.62948156726992	-54.026084982662596	1456.765	4
74.62947530765217	-54.02608865228231	1456.7916	4
74.62946904805244	-54.02609232197723	1456.8157	4
74.62946904806314	-54.026092335340934	1456.8698	4
74.62946278889662	-54.026096018193996	1456.9452	4
74.6294565297722	-54.02609966905806	1456.8885	4
74.6294565297771	-54.026099675173974	1456.9132	4
74.6294502729766	-54.02610330791608	1456.786	4
74.62945027297924	-54.026103311264144	1456.7996	4
74.62944401425345	-54.0261068681446	1456.3582	4
74.6294377561964	-54.02611068054232	1456.9491	4
74.6294377561781	-54.026110657701985	1456.8567	4
74.62943149800657	-54.0261143353901	1456.8999	4
74.6294314980074	-54.02611433646744	1456.9042	4
74.62942523958343	-54.02611800358049	1456.9015	4
74.62942523436845	-54.02611495555432	1444.5613	4
74.62941898181025	-54.02612162826695	1456.7262	4
74.62941898185417	-54.02612168318312	1456.9484	4
74.62941898182146	-54.026121642274774	1456.7828	4
74.62941898181276	-54.026121631424296	1456.7389	4
74.62941272454161	-54.02612532442385	1456.8386	4
74.62941272410684	-54.02612509633608	1455.915	4
74.62941272455535	-54.02612534162486	1456.9082	4
74.62940646723727	-54.02612900516215	1456.8862	4
74.62940021036097	-54.02613267232664	1456.8776	4
74.62940021039253	-54.02613271179442	1457.0372	4
74.62940021035406	-54.026132663647275	1456.8424	4
74.62939395345873	-54.02613634674756	1456.8958	4
74.62939395345393	-54.02613634076806	1456.8716	4
74.62938769697291	-54.02614000367818	1456.842	4
74.62938769697757	-54.02614000953718	1456.8657	4
74.6293876969471	-54.02613997135486	1456.7112	4
74.6293814404622	-54.026143679863765	1456.8639	4
74.62938144045488	-54.02614367068222	1456.8267	4
74.6293814404408	-54.02614365303352	1456.7552	4
74.62938144046332	-54.02614368127742	1456.8696	4
74.62937518415052	-54.02614736898349	1456.9363	4
74.629368928222	-54.02615101502423	1456.8333	4
74.62936892822974	-54.02615102474347	1456.8727	4
74.62936892823772	-54.02615103477391	1456.9132	4
74.62936267226665	-54.02615469397376	1456.8613	4
74.62936267224693	-54.026154669288864	1456.7614	4
74.62936267225288	-54.02615467670682	1456.7914	4
74.62936267224124	-54.02615466211751	1456.7324	4
74.62935641674883	-54.02615840875589	1457.0332	4
74.62935641237101	-54.02615576522973	1446.3308	4
74.62935641671943	-54.02615837187092	1456.8839	4
74.62935641668267	-54.02615832572231	1456.6971	4
74.6293501606083	-54.026162004624574	1456.7207	4
74.62934390513054	-54.026165637296536	1456.5566	4
74.62934390522015	-54.026165749821054	1457.0121	4
74.62933764968915	-54.02616913509898	1455.8455	4
74.62933765015683	-54.026169405627776	1456.9407	4
74.62933765011846	-54.02616935739236	1456.7455	4
74.62933765011526	-54.0261693533636	1456.7292	4
74.62933139504362	-54.02617309250157	1456.9932	4
74.62933139501575	-54.026173057516225	1456.8516	4
74.62933139349622	-54.02617209917315	1452.9718	4
74.62933139504118	-54.02617308941564	1456.9807	4
74.62932514008081	-54.02617677473302	1457.0254	4
74.62932513999448	-54.02617666616089	1456.586	4
74.62932514010329	-54.02617680296636	1457.1396	4
74.62932514008097	-54.02617677490649	1457.0261	4
74.62931888547658	-54.02618042628188	1456.9326	4
74.62931888546656	-54.02618041367046	1456.8816	4
74.62931888545603	-54.026180400428316	1456.828	4
74.62931263077073	-54.02618406026908	1456.767	4
74.62931263077824	-54.02618406973191	1456.8053	4
74.62930637650071	-54.02618777186548	1456.9147	4
74.6293063765292	-54.02618780770483	1457.0597	4
74.62930636788707	-54.02618264664932	1436.1648	3
74.6293001216408	-54.02619144900942	1456.92	4
74.62929386738503	-54.02619513331217	1456.9543	4
74.629287613081	-54.02619866922611	1456.3868	4
74.62928761318452	-54.02619879970018	1456.9149	4
74.6292876130995	-54.02619869257587	1456.4813	4
74.62928761321717	-54.02619884088269	1457.0815	4
74.62928135889238	-54.026202145266836	1455.5762	4
74.62927510551391	-54.02620615013999	1456.9049	4
74.62927510551178	-54.026206147471584	1456.894	4
74.62927510554239	-54.02620618611315	1457.0504	4
74.6292688519581	-54.026209810968155	1456.8403	4
74.62926259831927	-54.02621352188244	1456.9769	4
74.62926259830667	-54.0262135060258	1456.9128	4
74.62926259789901	-54.02621330989071	1456.1185	4
74.62925634495855	-54.026217155866874	1456.8019	4
74.62925009137945	-54.026220679990416	1456.1808	4
74.62925009148594	-54.026220814599355	1456.7255	4
74.62925009147496	-54.02622080067094	1456.6692	4
74.62924383841538	-54.02622456402156	1457.0157	4
74.62924383844143	-54.026224596922376	1457.1489	4
74.62923758702854	-54.02622826243934	1457.1028	4
74.62923758700722	-54.02622823546079	1456.9937	4
74.62923758702998	-54.0262282642808	1457.1102	4
74.62923133406488	-54.02623191813148	1457.0122	4
74.6292313315703	-54.026230358396774	1450.6976	4
74.62923133409116	-54.026231951353466	1457.1466	4
74.62922508127367	-54.026235661425126	1457.2754	4
74.62922508097009	-54.02623559655801	1457.0123	4
74.62921882795723	-54.026239278009534	1457.024	4
74.6292188278529	-54.026239145886	1456.4894	4
74.62921882794556	-54.02623926324567	1456.9642	4
74.62921257524314	-54.02624294758824	1456.9875	4
74.6292125752401	-54.026242943745906	1456.972	4
74.62921257527819	-54.02624299196028	1457.1671	4
74.62920632239712	-54.02624665560284	1457.1055	4
74.62920632238266	-54.026246637327944	1457.0315	4
74.62920632239394	-54.026246651609114	1457.0894	4
74.62920632228956	-54.02624651933434	1456.5541	4
74.62920006912609	-54.02625033168567	1457.0925	4
74.62919381659837	-54.026253985285	1456.9896	4
74.62919381660882	-54.02625399851472	1457.0432	4
74.62918756394168	-54.02625769794257	1457.1248	4
74.62918756388785	-54.026257629674575	1456.8485	4
74.62917505897495	-54.026265070914135	1457.1824	4
74.62916880644168	-54.02626875479938	1457.1998	4
74.62916880639887	-54.026268700350585	1456.9795	4
74.62916255416206	-54.02627241412995	1457.1182	4
74.62916255443749	-54.026272443445556	1457.2374	4
74.62915630169923	-54.02627609164816	1457.1093	4
74.62915630169766	-54.02627608967459	1457.1013	4
74.62915004950352	-54.02627977290004	1457.1158	4
74.62915004951039	-54.026279781653514	1457.1512	4
74.62915004951296	-54.026279784932775	1457.1646	4
74.62914379662764	-54.026283444181246	1457.0801	4
74.62914379691108	-54.02628348374794	1457.2408	4
74.62913754427055	-54.026287154075845	1457.2017	4
74.6291312918982	-54.02629082165209	1457.1517	4
74.62913129184301	-54.02629075133647	1456.8672	4
74.62913129189924	-54.026290822938904	1457.157	4
74.62912503874713	-54.02629382558291	1454.4156	4
74.62912503978545	-54.0262945056308	1457.1687	4
74.62911878739993	-54.02629812706438	1456.932	4
74.62911878743985	-54.02629817794762	1457.138	4
74.62911253527473	-54.02630185454175	1457.1249	4
74.62911253528522	-54.026301867933974	1457.1791	4
74.6291125352647	-54.026301841735105	1457.073	4
74.62911253526647	-54.026301844010476	1457.0823	4
74.62910628295255	-54.02630554964194	1457.1863	4
74.62910628321401	-54.026305561269695	1457.2339	4
74.62910628295522	-54.02630555311323	1457.2003	4
74.62910003111395	-54.026309247253785	1457.259	4
74.62910003084488	-54.0263092259369	1457.1722	4
74.62909377848227	-54.02631288450051	1457.0859	4
74.62909377845254	-54.026312846521776	1456.9323	4
74.62908752635735	-54.02631656478138	1457.0884	4
74.62908752638126	-54.02631659529663	1457.2118	4
74.62908752664906	-54.02631661509005	1457.2925	4
74.6290875263404	-54.026316543120984	1457.0007	4
74.62908127426209	-54.026320279642015	1457.2308	4
74.62908127396962	-54.02632022831879	1457.0226	4
74.6290750211369	-54.02632394564271	1457.1736	4
74.62907502113643	-54.02632394505629	1457.1713	4
74.6290687689877	-54.02632765067176	1457.2769	4
74.62906876908905	-54.02632778029767	1457.8014	4
74.62906876867513	-54.026327573605215	1456.9644	4
74.62906876871583	-54.02632762566083	1457.175	4
74.6290625167589	-54.026331316378815	1457.2212	4
74.62905626401056	-54.026334981619534	1457.163	4
74.62905626401836	-54.026334991607236	1457.2034	4
74.62905626399552	-54.026334962387025	1457.0851	4
74.62905000751998	-54.02633618929274	1447.1559	4
74.62905001170627	-54.02633864272735	1457.0895	4
74.62905001198293	-54.0263386738894	1457.2162	4
74.62905001166044	-54.02633858399154	1456.8518	4
74.62904375915933	-54.02634234571332	1457.1853	4
74.62904375915976	-54.0263423462709	1457.1876	4
74.62904375914988	-54.026342333573375	1457.1362	4
74.62904375915986	-54.02634234637676	1457.188	4
74.62903750704155	-54.026346036333315	1457.2328	4
74.62903750670415	-54.02634592731157	1456.791	4
74.62903750677174	-54.02634601395685	1457.1416	4
74.62903125409068	-54.026349669785766	1457.0476	4
74.6290312543865	-54.02634972551641	1457.2738	4
74.62902500376536	-54.02635340395087	1457.2767	4
74.62902500376816	-54.026353407570575	1457.2914	4
74.62901874696524	-54.02635483396906	1448.1714	4
74.62901875070298	-54.02635704084768	1457.1067	4
74.62901875071417	-54.02635705521244	1457.1648	4
74.62901875068904	-54.026357022977315	1457.0344	4
74.6290124978666	-54.026360725251386	1457.1301	4
74.6290124981465	-54.02636076060422	1457.2738	4
74.6290124981425	-54.026360755479615	1457.253	4
74.62900624518804	-54.02636439973493	1457.1145	4
74.62900624546684	-54.02636443374585	1457.2528	4
74.6290062454759	-54.0263644453875	1457.2999	4
74.62899999158826	-54.0263676062434	1455.2047	4
74.6289999924976	-54.026368126379964	1457.3108	4
74.62899373868512	-54.026371756171486	1457.1135	4
74.62899373895632	-54.02637178040816	1457.2123	4
74.62899373896369	-54.02637178987046	1457.2505	4
74.62898748608033	-54.026375493709004	1457.356	4
74.62898748608197	-54.02637549581837	1457.3645	4
74.62898748573774	-54.026375377597525	1456.8855	4
74.62898123255398	-54.026379102990404	1457.0784	4
74.62897497948721	-54.02638279253086	1457.1277	4
74.62897497978625	-54.026382852644026	1457.3715	4
74.62896872636907	-54.02638650999597	1457.2908	4
74.62896872637917	-54.02638652301359	1457.3434	4
74.62896872637053	-54.02638651185035	1457.2982	4
74.62896247245013	-54.02638997002141	1456.4119	4
74.62896247259677	-54.0263901589828	1457.1765	4
74.62896247287233	-54.02639018889528	1457.2981	4
74.62895621922901	-54.02639383318957	1457.1664	4
74.62895621949527	-54.02639385115803	1457.2397	4
74.62895621922105	-54.02639382293371	1457.1249	4
74.62895621920421	-54.02639380122873	1457.0371	4
74.6289499631777	-54.02639610879121	1451.4939	4
74.62894996579112	-54.02639752678071	1457.2357	4
74.62894995602674	-54.02639176737636	1433.9164	3
74.62894371189748	-54.02640112274971	1456.9105	4
74.6289437122308	-54.02640122727494	1457.3341	4
74.62893745801715	-54.02640485619042	1457.1426	4
74.62893745739488	-54.02640437860237	1455.2094	4
74.62893745801227	-54.02640484988659	1457.1171	4
74.6289374582876	-54.02640487957627	1457.2378	4
74.62893120413868	-54.02640851702316	1457.0824	4
74.62893120441419	-54.02640854683856	1457.2037	4
74.62892494929748	-54.026412218544536	1457.1859	4
74.62892494957416	-54.026412249931674	1457.3136	4
74.62892494957148	-54.0264122464709	1457.2996	4
74.62891869552926	-54.02641593640275	1457.3595	4
74.62891869552679	-54.02641593322998	1457.3467	4
74.62891244112637	-54.02641962726371	1457.424	4
74.62891244108576	-54.02641957473559	1457.2113	4
74.62891244109854	-54.02641959126388	1457.2782	4
74.6289061867896	-54.02642327315355	1457.3081	4
74.62890618677208	-54.02642325050541	1457.2164	4
74.62890618680369	-54.02642329137858	1457.3818	4
74.62889993209406	-54.0264269324762	1457.2473	4
74.62889993208479	-54.02642692051648	1457.199	4
74.62889992235483	-54.02642118629588	1433.9812	3
74.62889367749223	-54.02643059255659	1457.1915	4
74.62889367715006	-54.02643047628731	1456.7203	4
74.62889367751644	-54.026430623932725	1457.3185	4
74.62889367750644	-54.026430610952914	1457.2659	4
74.62888742225424	-54.02643424368265	1457.0996	4
74.62888742222857	-54.026434210458646	1456.9651	4
74.62888741649736	-54.026430709248785	1442.7893	3
74.62888116766221	-54.02643796710958	1457.3033	4
74.62888116766415	-54.02643796959399	1457.3135	4
74.62887491239111	-54.02644163590276	1457.2864	4
74.62886865720861	-54.026445318619515	1457.3276	4
74.62886240360118	-54.026450243986716	1462.401	3
74.6288624016472	-54.02644901841653	1457.439	4
74.62885614540704	-54.02645265381845	1457.29	4
74.6288561451212	-54.026452610338616	1457.1135	4
74.62884988951942	-54.02645635764949	1457.4208	4
74.62884988951842	-54.026456356357414	1457.4155	4
74.62884988950721	-54.0264563417651	1457.3564	4
74.62884363365086	-54.026460004401635	1457.3225	4
74.62884363366692	-54.026460025260654	1457.407	4
74.62884363369368	-54.02646006003119	1457.5477	4
74.62883737741709	-54.02646370545997	1457.4452	4
74.62883737708697	-54.02646360441151	1457.0356	4
74.62883737739752	-54.02646368006804	1457.3424	4
74.62883737743853	-54.02646373333799	1457.558	4
74.62883736952632	-54.0264590262824	1438.4993	3
74.62883737187362	-54.026460436924665	1444.2108	3
74.62883112120541	-54.0264673629773	1457.3938	4
74.62883112118487	-54.02646733621876	1457.2855	4
74.62883112122047	-54.026467382510916	1457.4728	4
74.62882486461308	-54.026471064156475	1457.5201	4
74.62881860780594	-54.02647472627659	1457.4901	4
74.62881235244154	-54.02647810810808	1456.3319	4
74.6288123529364	-54.026478423735554	1457.6099	4
74.62880609573901	-54.026482072688836	1457.53	4
74.62880609572312	-54.026482052038176	1457.4464	4
74.62880609569355	-54.026482013578814	1457.2908	4
74.62880609572672	-54.026482056731524	1457.4655	4
74.62879983858132	-54.02648572418831	1457.4628	4
74.62879358102046	-54.026489413433985	1457.5497	4
74.62878106502664	-54.02649675516523	1457.5795	4
74.628781064997	-54.0264967165394	1457.4232	4
74.6287748068042	-54.026500387017556	1457.4396	4
74.628768548406	-54.026504067123234	1457.497	4
74.62876854839129	-54.02650404794848	1457.4194	4
74.62876854836436	-54.026504012810015	1457.2772	4
74.62876229001948	-54.02650774013026	1457.5281	4
74.62876229000383	-54.02650771966431	1457.4453	4
74.62876229002049	-54.02650774141904	1457.5333	4
74.62876228999743	-54.02650771130966	1457.4115	4
74.62875603110687	-54.02651139298275	1457.479	4
74.62875603111556	-54.02651140435098	1457.525	4
74.62875603075918	-54.0265112684284	1456.9744	4
74.62874977224006	-54.026515016198246	1457.3126	4
74.62874977222417	-54.026514995433224	1457.2286	4
74.62874977128877	-54.02651443275018	1454.9503	4
74.62874351295436	-54.02651869235542	1457.3619	4
74.62874351299477	-54.02651874517594	1457.5757	4
74.62873725368871	-54.02652238956037	1457.4991	4
74.62873725370235	-54.026522407377335	1457.5712	4
74.62873725368573	-54.02652238564619	1457.4833	4
74.6287309938762	-54.02652598090057	1457.2094	4
74.6287309926181	-54.026525325576266	1454.5555	4
74.62873099387075	-54.026525973743155	1457.1804	4
74.62873099392596	-54.026526045941075	1457.4727	4
74.62872473383912	-54.026529611823804	1457.0819	4
74.62872473419083	-54.02652974183157	1457.6086	4
74.62872473414038	-54.026529675783785	1457.3413	4
74.6287247341543	-54.026529694033705	1457.4152	4
74.62872473373852	-54.02652948024254	1456.5494	4
74.6287247342999	-54.0265298845477	1458.1862	4
74.62872473416914	-54.02652971345132	1457.4938	4
74.62871847393826	-54.026533378701245	1457.5074	4
74.62871847392903	-54.026533366561914	1457.4583	4
74.62871847392776	-54.026533364922415	1457.4517	4
74.62871847394165	-54.02653338308104	1457.5251	4
74.62871221370526	-54.02653705269878	1457.5592	4
74.62871221369218	-54.026537035573035	1457.4899	4
74.62871221335396	-54.02653692311928	1457.0342	4
74.62870595228057	-54.02654070969112	1457.5421	4
74.62870595228019	-54.026540709130074	1457.5398	4
74.62870595229269	-54.02654072554542	1457.6062	4
74.62870595231236	-54.02654075134105	1457.7107	4
74.62869969154441	-54.02654437142245	1457.5486	4
74.62869969152479	-54.02654434568548	1457.4445	4
74.6286996892304	-54.02654299277436	1451.9663	4
74.62869343033778	-54.02654805199692	1457.633	4
74.62869343032064	-54.02654802953168	1457.5422	4
74.62868716908326	-54.02655169757388	1457.5787	4
74.62868716908086	-54.02655169443202	1457.566	4
74.62868716907435	-54.02655168589871	1457.5315	4
74.62868090734986	-54.02655535894681	1457.5901	4
74.6286746455362	-54.02655895066418	1457.3224	4
74.62867464558751	-54.026559018034135	1457.5951	4
74.62867464557674	-54.02655900383614	1457.5376	4
74.62866838335434	-54.02656271121182	1457.7399	4
74.62866838333329	-54.026562683619815	1457.6282	4
74.62866838332427	-54.02656267177246	1457.5802	4
74.6286621210556	-54.02656636184842	1457.7153	4
74.62866212101864	-54.02656631327681	1457.5187	4
74.62866212103565	-54.02656633565895	1457.6093	4
74.62865585824744	-54.02657000367069	1457.657	4
74.62865585780438	-54.02656975318051	1456.6426	4
74.62864959469306	-54.02657363602274	1457.5616	4
74.62864959467437	-54.026573611492594	1457.4623	4
74.62864959467062	-54.02657360655559	1457.4424	4
74.62864333083665	-54.02657695109373	1456.1852	4
74.62864333136665	-54.02657731594989	1457.6624	4
74.62864333136173	-54.02657730945492	1457.636	4
74.62864333100592	-54.0265771735041	1457.0852	4
74.62863706793898	-54.0265809211794	1457.4637	4
74.62863706796554	-54.026580956051575	1457.6049	4
74.62862454010909	-54.02658826759081	1457.6237	4
74.62862454011187	-54.02658827122005	1457.6384	4
74.62862454008193	-54.0265882317794	1457.4788	4
74.628624540129	-54.02658829374205	1457.7295	4
74.62861201087027	-54.02659557285583	1457.6267	4
74.6286120108682	-54.02659557016659	1457.6158	4
74.62860574570617	-54.026599107000976	1457.1525	4
74.62860574605106	-54.02659922885433	1457.6462	4
74.62859948066321	-54.02660283053969	1457.448	4
74.62859948068895	-54.02660286441958	1457.5851	4
74.62859948069115	-54.02660286737121	1457.597	4
74.62859321716417	-54.02660654255468	1457.7039	4
74.6285932171668	-54.026606546072394	1457.718	4
74.62859321711706	-54.02660648052248	1457.4528	4
74.62858695116063	-54.026610117858475	1457.404	4
74.62858068512486	-54.02661381881709	1457.6158	4
74.62858068507043	-54.026613747048636	1457.3254	4
74.62858068511527	-54.026613806152554	1457.5647	4
74.62858068514595	-54.026613846626915	1457.7284	4
74.62857441856853	-54.026617463877145	1457.6038	4
74.62857441854004	-54.02661742633163	1457.4518	4
74.62857441810209	-54.026617181589216	1456.4607	4
74.62857441856944	-54.02661746505288	1457.6085	4
74.6285681518991	-54.026621056083606	1457.381	4
74.6285681519903	-54.02662117636909	1457.8677	4
74.62856188438653	-54.02662458458269	1456.9019	4
74.6285618847228	-54.026624695299056	1457.3505	4
74.62856188480426	-54.026624802819235	1457.7856	4
74.62856188476613	-54.02662475248371	1457.5819	4
74.6285556164364	-54.02662823005789	1456.8984	4
74.62855561680813	-54.026628387564095	1457.5364	4
74.62855561683688	-54.02662842552338	1457.6901	4
74.62854934903665	-54.02663206631404	1457.6715	4
74.62854934906551	-54.026632104424635	1457.8257	4
74.6285493490639	-54.02663210228427	1457.817	4
74.62854934904168	-54.02663207294584	1457.6984	4
74.62854323506673	-54.026636146144895	1457.7073	4
74.6285432350618	-54.02663613956719	1457.6807	4
74.62853695685598	-54.02663970592812	1457.4756	4
74.6285369569284	-54.02663980172201	1457.8633	4
74.62853067863679	-54.02664337702529	1457.6978	4
74.6285243998282	-54.02664701020207	1457.7688	4
74.62851812091188	-54.026650623553834	1457.763	4
74.62851812091822	-54.02665063192853	1457.7969	4
74.62851184141012	-54.026654204455866	1457.628	4
74.62851184140749	-54.026654201003915	1457.6141	4
74.62850556078958	-54.02665769088097	1457.112	4
74.62849928097256	-54.02666138608329	1457.446	4
74.62849928093546	-54.026661336966264	1457.2472	4
74.6284930007724	-54.026665031206946	1457.5801	4
74.62849300077544	-54.026665035234835	1457.5964	4
74.62849300080252	-54.02666507110916	1457.7416	4
74.62849300077778	-54.02666503835779	1457.609	4
74.62848672000516	-54.02666866824501	1457.6837	4
74.62848672003825	-54.02666871206793	1457.8611	4
74.62848672001033	-54.02666867508851	1457.7114	4
74.62848043914217	-54.02667230140522	1457.775	4
74.62848043915373	-54.02667231672873	1457.837	4
74.62847415763429	-54.02667582329839	1457.4182	4
74.62847415768758	-54.02667589384155	1457.7036	4
74.62847415765097	-54.02667584534703	1457.5074	4
74.62846787615901	-54.0266795109767	1457.7356	4
74.6284615939635	-54.0266829872063	1457.1996	4
74.628461594048	-54.02668309921749	1457.653	4
74.62845531165567	-54.02668674703004	1457.814	4
74.6284553116671	-54.026686762182024	1457.8754	4
74.62845531169057	-54.02668679330642	1458.0013	4
74.62844902914765	-54.02669036357681	1457.8519	4
74.62844902913287	-54.02669034397547	1457.7726	4
74.62844274603385	-54.0266939195689	1457.6469	4
74.62844274606616	-54.02669396238067	1457.8202	4
74.62844274601287	-54.02669389175031	1457.5343	4
74.62843017918698	-54.02670119495278	1457.9069	4
74.62843017906833	-54.02670103772018	1457.2705	4
74.62843017918112	-54.02670118721551	1457.8756	4
74.6284238946644	-54.02670479836253	1457.9009	4
74.62842389462708	-54.02670474891165	1457.7007	4
74.62841761051804	-54.02670839967818	1457.8907	4
74.62841761051493	-54.026708395590035	1457.8741	4
74.62841132570702	-54.02671186040548	1457.3137	4
74.62841132629387	-54.02671230384863	1459.1089	4
74.62840504070822	-54.02671557466486	1457.7653	4
74.6283987556132	-54.02671920688036	1457.8882	4
74.6283987556085	-54.026719200686074	1457.8632	4
74.62839875555862	-54.02671913449905	1457.5952	4
74.62839246991065	-54.0267227726704	1457.7444	4
74.62838618416006	-54.02672639197417	1457.8203	4
74.62838618039079	-54.026724070893884	1448.4219	4
74.6283861841781	-54.02672641591745	1457.9171	4
74.62838618415708	-54.026726388041055	1457.8043	4
74.62837989968675	-54.02672995754197	1457.6852	4
74.6283798983985	-54.02672925318088	1454.8328	4
74.62837989970643	-54.02672998365222	1457.7908	4
74.62837989973002	-54.02673001496258	1457.9175	4
74.62837361331506	-54.02673360696614	1457.8882	4
74.62837361332771	-54.026733623773744	1457.9562	4
74.62836732635435	-54.02673721182819	1457.913	4
74.62836732633785	-54.026737189980544	1457.8245	4
74.62836732496599	-54.026736374602855	1454.5228	4
74.62836732628743	-54.02673712310616	1457.5538	4
74.62836732635404	-54.026737211385864	1457.9111	4
74.62836103928254	-54.02674078375915	1457.8075	4
74.62836103741401	-54.02673964431729	1453.1937	4
74.62836103928834	-54.026740791426846	1457.8386	4
74.62835475165186	-54.026744349614575	1457.6796	4
74.62835475166924	-54.026744372668716	1457.773	4
74.62835475166422	-54.02674436599281	1457.7458	4
74.6283484632968	-54.02674799994951	1457.895	4
74.62834846328889	-54.026747989472234	1457.8527	4
74.62834846325728	-54.02674794754554	1457.683	4
74.62834217495646	-54.02675147093785	1457.3882	4
74.62834217506615	-54.02675161642933	1457.977	4
74.6283421746344	-54.02675137849754	1457.0135	4
74.62834217507734	-54.026751631236195	1458.037	4
74.62833588671096	-54.0267551787266	1457.8429	4
74.62833588673482	-54.02675521038481	1457.971	4
74.6283358867382	-54.02675521486215	1457.9891	4
74.62833588671168	-54.02675517968049	1457.8467	4
74.62832959741951	-54.02675856574853	1457.0007	4
74.62832959783975	-54.026758788429945	1457.9025	4
74.6283295978783	-54.02675883959682	1458.1096	4
74.62832330886694	-54.02676237248882	1457.8615	4
74.62832330979504	-54.026762934127355	1460.1356	4
74.62832330885647	-54.02676235856228	1457.805	4
74.62832330887663	-54.02676238532774	1457.9133	4
74.62832330887024	-54.026762376824266	1457.8789	4
74.62831701931367	-54.0267659165055	1457.6602	4
74.62831701935609	-54.02676597281748	1457.8881	4
74.628310729751	-54.02676955520972	1457.8452	4
74.62830443774403	-54.02677201848144	1453.2726	4
74.62830443950546	-54.02677301599343	1457.312	4
74.62830443961533	-54.02677316175195	1457.902	4
74.62830443949947	-54.02677300807662	1457.28	4
74.62830443961073	-54.026773155656784	1457.8773	4
74.62829814938118	-54.02677674263237	1457.8578	4
74.62829814941185	-54.02677678328766	1458.0223	4
74.62829814939333	-54.026776758730485	1457.923	4
74.62829185863471	-54.02678036970598	1458.0026	4
74.62829185857132	-54.02678028560553	1457.6621	4
74.62829185863286	-54.02678036723286	1457.9926	4
74.6282792756671	-54.02678752970985	1457.917	4
74.62827927567412	-54.026787539044406	1457.9548	4
74.62827927563823	-54.026787491417934	1457.7621	4
74.62827298422151	-54.02679115602003	1458.0663	4
74.62826669163836	-54.02679432921785	1456.383	4
74.62826669218506	-54.02679471964353	1457.9637	4
74.62826669219588	-54.02679473400695	1458.0219	4
74.62826040007141	-54.02679827864729	1457.8453	4
74.62826039996337	-54.02679813532231	1457.2654	4
74.62826040010516	-54.02679832338585	1458.0265	4
74.62826040007057	-54.02679827752628	1457.8408	4
74.62826039997599	-54.02679815205305	1457.333	4
74.62825410748816	-54.026801933378124	1458.1162	4
74.62825410745432	-54.02680188843419	1457.9343	4
74.62825410749116	-54.02680193732512	1458.1322	4
74.62825410744001	-54.02680186949785	1457.8577	4
74.62824781455686	-54.02680553263486	1458.1648	4
74.62824781454866	-54.02680552171787	1458.1206	4
74.62824152149881	-54.02680905757074	1457.9155	4
74.62824152151518	-54.02680907925733	1458.0033	4
74.62824152049879	-54.02680840060556	1455.2555	4
74.62823522793599	-54.02681262754489	1457.8501	4
74.62823522753591	-54.026812431585995	1457.0565	4
74.6282352279208	-54.02681260741045	1457.7687	4
74.62822893433317	-54.026816235491744	1457.9413	4
74.62822893385523	-54.02681593624663	1456.7296	4
74.62822264013427	-54.0268198361692	1458.0045	4
74.62822264013566	-54.02681983801276	1458.012	4
74.6282163451968	-54.02682340712221	1457.9489	4
74.62821005048562	-54.02682705366415	1458.2023	4
74.62821005040311	-54.02682694430356	1457.7596	4
74.62820375562433	-54.026830586199516	1457.9971	4
74.62820375562178	-54.02683058281723	1457.9833	4
74.62819746026068	-54.026834158202206	1457.9531	4
74.62819746023582	-54.02683412524818	1457.8197	4
74.62819746028579	-54.026834191469646	1458.0878	4
74.62819116478674	-54.026837665813154	1457.6514	4
74.62819116488417	-54.026837795009435	1458.1742	4
74.6281911648823	-54.02683779248153	1458.164	4
74.62818486888918	-54.02684131424837	1457.921	4
74.62818486890922	-54.02684134076755	1458.0284	4
74.62818486891226	-54.02684134484752	1458.0449	4
74.6281785728628	-54.02684487046253	1457.8202	4
74.62817227634261	-54.026848471172116	1457.901	4
74.62817227639877	-54.026848545641506	1458.2024	4
74.62817227637034	-54.02684850796896	1458.0499	4
74.62817227635712	-54.02684849043517	1457.9789	4
74.62816598165809	-54.02685209184076	1458.0695	4
74.62816598121614	-54.02685184051378	1457.0516	4
74.62816598165028	-54.026852081482566	1458.0275	4
74.62816598162385	-54.02685204641753	1457.8856	4
74.62815968450549	-54.02685562508117	1457.8812	4
74.62815968452115	-54.02685564582134	1457.9652	4
74.62815968451888	-54.026855642785044	1457.9529	4
74.62815338738774	-54.0268592762954	1458.1731	4
74.62815338734784	-54.0268592234299	1457.9591	4
74.62814708968904	-54.02686284970631	1458.1515	4
74.62814079192668	-54.026866407017586	1458.0674	4
74.62813449394133	-54.026870022952	1458.2224	4
74.62813449363657	-54.0268699534717	1457.9407	4
74.62813449364792	-54.02686996855219	1458.0017	4
74.62812819464071	-54.0268735625501	1458.0682	4
74.62812819464055	-54.026873562306506	1458.0673	4
74.628128194922	-54.02687360084135	1458.2238	4
74.62812819462677	-54.02687354407163	1457.9935	4
74.62812189580893	-54.026877140666045	1458.0736	4
74.62812189581415	-54.02687714757844	1458.1016	4
74.62811559694305	-54.02688073448908	1458.1449	4
74.62810929750614	-54.02688425274692	1457.9117	4
74.6281092975601	-54.0268843242362	1458.2012	4
74.62810929753455	-54.02688429037275	1458.0641	4
74.62810299810386	-54.026887873865384	1458.0974	4
74.62810299809328	-54.0268878598182	1458.0405	4
74.62810299811134	-54.02688788379613	1458.1376	4
74.62809669815758	-54.02689145137954	1458.1078	4
74.6280966981507	-54.026891442308894	1458.071	4
74.6280966980993	-54.02689137422554	1457.7955	4
74.62809039793767	-54.0268950305642	1458.1267	4
74.6280903979236	-54.02689501196688	1458.0515	4
74.6280903904954	-54.026890523015	1439.8746	3
74.6280840976682	-54.02689859515489	1458.089	4
74.62807779718999	-54.02690222002735	1458.2971	4
74.62807779688258	-54.026902147144405	1458.0016	4
74.62807149609937	-54.02690574930271	1458.1194	4
74.62806519472159	-54.026909231000474	1457.751	4
74.62806519478299	-54.02690931225726	1458.0798	4
74.62805889270177	-54.026912838287046	1457.8914	4
74.62805259103506	-54.02691633198242	1457.5754	4
74.62805259112936	-54.02691645675702	1458.0804	4
74.6280462892616	-54.02692008336551	1458.3041	4
74.62804628897429	-54.02692003707148	1458.1161	4
74.62804628884298	-54.02691986343278	1457.4133	4
74.6280399865932	-54.02692359285345	1458.0542	4
74.62803368420226	-54.02692716979395	1458.0802	4
74.62803368413898	-54.02692708607993	1457.7413	4
74.62802738128795	-54.02693070790597	1457.9501	4
74.62802738130159	-54.026930725975774	1458.0232	4
74.62802738132034	-54.02693075074426	1458.1234	4
74.6280210786772	-54.02693434354208	1458.2173	4
74.62801477485328	-54.02693769136036	1457.3196	4
74.6280147752976	-54.02693794507536	1458.347	4
74.62801477527002	-54.026937908629385	1458.1995	4
74.62800847088157	-54.02694146715778	1458.155	4
74.62800847115223	-54.02694149137094	1458.2537	4
74.62800847078324	-54.02694133716099	1457.6289	4
74.62800847088064	-54.02694146587554	1458.1499	4
74.6280084708685	-54.02694144987729	1458.0851	4
74.62800216695616	-54.0269450167851	1458.0778	4
74.62800216695183	-54.02694501107033	1458.0547	4
74.62800216725097	-54.026945072857245	1458.3053	4
74.62799586301848	-54.026948570969225	1458.021	4
74.6279958630207	-54.02694857385065	1458.0327	4
74.6279958630439	-54.026948604525785	1458.1569	4
74.62799586331754	-54.02694863265392	1458.2712	4
74.62798955889721	-54.02695218845117	1458.2219	4
74.62798955817166	-54.02695189672892	1457.04	4
74.62798955613768	-54.026950543218504	1451.5598	4
74.62798955890541	-54.026952199306535	1458.2659	4
74.62798325416955	-54.02695568785567	1457.9458	4
74.62798325420235	-54.026955731144696	1458.121	4
74.62798325419249	-54.02695571814277	1458.0684	4
74.62798325419907	-54.0269557268589	1458.1036	4
74.62797694958368	-54.02695934242813	1458.2997	4
74.6279769492744	-54.02695926720496	1457.9946	4
74.62797694927922	-54.02695927360482	1458.0205	4
74.62797064467443	-54.02696291459944	1458.3214	4
74.62796433927365	-54.026966467447686	1458.2659	4
74.62796433926374	-54.02696645433456	1458.2129	4
74.62796433926376	-54.02696645441033	1458.2131	4
74.62795803387418	-54.02697002872866	1458.2463	4
74.62795172988668	-54.02697359675399	1458.2593	4
74.62795172955262	-54.02697348896133	1457.8224	4
74.62795172990774	-54.02697362456173	1458.3718	4
74.62794542262645	-54.026976327980755	1454.8813	4
74.62794542401387	-54.026977159760236	1458.2494	4
74.62794542404046	-54.026977194816475	1458.3912	4
74.6279391176737	-54.02698072567109	1458.2521	4
74.62793911768611	-54.02698074208557	1458.3185	4
74.62793911674224	-54.02698016271241	1455.9725	4
74.62793911769322	-54.02698075144702	1458.3563	4
74.62793281132852	-54.02698428202317	1458.2179	4
74.627932811363	-54.02698432747862	1458.4019	4
74.6279328113449	-54.02698430361	1458.3052	4
74.62793281136383	-54.02698432859934	1458.4064	4
74.62792650455778	-54.02698789159206	1458.3998	4
74.62792650425381	-54.026987823514965	1458.1237	4
74.62792650426118	-54.026987833232575	1458.163	4
74.62792019718574	-54.026991343030964	1457.9423	4
74.62792019748912	-54.02699141028117	1458.2151	4
74.62791388976993	-54.026994990641995	1458.28	4
74.62790758250193	-54.026998532958864	1458.194	4
74.62790758252841	-54.02699856790896	1458.3354	4
74.62790758224762	-54.026998530409536	1458.183	4
74.62790127483794	-54.0270021576305	1458.4418	4
74.62790127451865	-54.02700206943367	1458.0842	4
74.62789496683148	-54.02700564548329	1458.137	4
74.62788865895607	-54.02700923991613	1458.2651	4
74.62788865867682	-54.02700920449472	1458.1212	4
74.62788865895907	-54.027009243859595	1458.2811	4
74.6278886589738	-54.027009263276064	1458.3597	4
74.62788235060007	-54.02701282022592	1458.3368	4
74.62788235062835	-54.02701285745993	1458.4874	4
74.62787604226574	-54.0270164033018	1458.4211	4
74.62787604223745	-54.02701636607524	1458.2705	4
74.62787604226031	-54.027016396180315	1458.3923	4
74.62786973338322	-54.027019924331384	1458.2549	4
74.62786973308673	-54.02701986620758	1458.019	4
74.62786973311538	-54.02701990391569	1458.1716	4
74.62786342464966	-54.02702354162133	1458.4799	4
74.62785711493564	-54.027027072843964	1458.3558	4
74.62785711494323	-54.02702708278146	1458.3961	4
74.62785711491756	-54.02702704906013	1458.2596	4
74.62785080554322	-54.02703068160304	1458.5477	4
74.62785080552705	-54.02703066031187	1458.4615	4
74.6278444961213	-54.0270342127682	1458.4271	4
74.62783818631429	-54.02703781460189	1458.5928	4
74.62783187621675	-54.02704129945838	1458.286	4
74.6278318762213	-54.027041305391876	1458.31	4
74.627831876215	-54.02704129716748	1458.2767	4
74.62782556621673	-54.02704486572661	1458.3102	4
74.62781925579388	-54.02704844507263	1458.3876	4
74.62781925580482	-54.02704845943589	1458.4457	4
74.62781925576031	-54.02704840094662	1458.209	4
74.627812945415	-54.02705202993082	1458.4886	4
74.62781294537564	-54.02705197820254	1458.2793	4
74.62780663455096	-54.02705554051281	1458.2894	4
74.62780663410948	-54.02705529212213	1457.2836	4
74.62780663455118	-54.027055540797434	1458.2905	4
74.62780663458537	-54.02705558570927	1458.4723	4
74.62780032378146	-54.027059117698634	1458.361	4
74.62780032349339	-54.027059070810424	1458.1707	4
74.62780032378257	-54.02705911916275	1458.367	4
74.6278003237806	-54.027059116539554	1458.3563	4
74.6277940125771	-54.02706268124334	1458.3777	4
74.62779401258682	-54.02706269403966	1458.4294	4
74.62778770142152	-54.027066245816	1458.3998	4
74.62778770111233	-54.02706617121809	1458.0973	4
74.62778138981591	-54.02706977142049	1458.2644	4
74.62778138986229	-54.02706983230943	1458.5107	4
74.6277813895176	-54.027069711141564	1458.0198	4
74.62777507759267	-54.02707334402182	1458.3187	4
74.62777507684862	-54.027073030096716	1457.0471	4
74.62777507759826	-54.02707335136489	1458.3485	4
74.6277687656505	-54.02707690559629	1458.3303	4
74.62776876565066	-54.02707690577263	1458.3309	4
74.62776876531804	-54.027076800557815	1457.9045	4
74.62776876566423	-54.0270769235925	1458.4031	4
74.62776245347673	-54.027080420359844	1458.153	4
74.62776245245387	-54.02707974092583	1455.402	4
74.62776245374523	-54.02708044146692	1458.239	4
74.62776245375632	-54.02708045602255	1458.2979	4
74.62775614147631	-54.027084040656405	1458.404	4
74.62775614147809	-54.02708404297749	1458.4135	4
74.62775614113276	-54.02708392112089	1457.9197	4
74.62774982921944	-54.027087576078074	1458.3121	4
74.62774982920985	-54.02708756351589	1458.2612	4
74.6277498284704	-54.02708725591776	1457.0151	4
74.62774982891528	-54.0270875082205	1458.0369	4
74.62774351658848	-54.02709115552382	1458.3984	4
74.6277435166306	-54.02709121072656	1458.6218	4
74.62774351951089	-54.02709300058217	1465.8693	2
74.6277372040075	-54.02709471530633	1458.4062	4
74.6277372027351	-54.02709404029606	1455.6726	4
74.6277308928592	-54.027098214603775	1458.1736	4
74.62773089259382	-54.027098197580614	1458.1041	4
74.62772457974118	-54.02710181671433	1458.3533	4
74.62772457975947	-54.027101840675044	1458.4502	4
74.62771826590767	-54.02710504933485	1457.0374	4
74.62771826670802	-54.02710543626696	1458.6045	4
74.62771195318898	-54.02710893946694	1458.3849	4
74.62771195317333	-54.02710891899602	1458.302	4
74.62771195320572	-54.02710896137245	1458.4735	4
74.62771195315638	-54.02710889682847	1458.2123	4
74.62770563914982	-54.02711258658533	1458.747	4
74.6277056391318	-54.0271125629976	1458.6515	4
74.62770563912181	-54.02711254995078	1458.5988	4
74.62769932554696	-54.027116086804746	1458.5166	4
74.62769932552939	-54.02711606384848	1458.4237	4
74.62769932550417	-54.02711603088488	1458.2903	4
74.62769301151071	-54.02711959614979	1458.323	4
74.62769301159238	-54.02711970297466	1458.7552	4
74.62769301120396	-54.027119525063476	1458.0347	4
74.62769301155178	-54.02711964988807	1458.5404	4
74.62769301154654	-54.02711964300858	1458.5126	4
74.62768669768766	-54.0271232113605	1458.5587	4
74.62768669767635	-54.02712319658312	1458.4989	4
74.62768038253441	-54.02712625234392	1456.4692	4
74.62768038339588	-54.02712671856489	1458.3573	4
74.62768038343658	-54.02712677171627	1458.5724	4
74.62768038342739	-54.02712675973613	1458.5239	4
74.62767406900315	-54.02713028798304	1458.4078	4
74.62767406901798	-54.02713030738107	1458.4865	4
74.62767406112766	-54.027125604341514	1439.4424	3
74.62766775160577	-54.02713212425721	1451.4409	4
74.62766775325171	-54.02713295553935	1454.8076	4
74.62766775471165	-54.02713387345366	1458.5243	4
74.62766775471049	-54.027133871926964	1458.5182	4
74.62766143543759	-54.02713474396959	1447.6467	4
74.62766144004283	-54.02713746178835	1458.6521	4
74.62766144001493	-54.027137425343014	1458.5046	4
74.62766143998401	-54.02713738496761	1458.3412	4
74.62765512539809	-54.027140959624276	1458.4144	4
74.62765512540614	-54.02714097013168	1458.4569	4
74.62765512545019	-54.02714102764423	1458.6897	4
74.62764881045186	-54.027144553632056	1458.5657	4
74.62764881042287	-54.02714451583437	1458.4127	4
74.62764881041824	-54.02714450977743	1458.3882	4
74.62764881042023	-54.02714451236282	1458.3986	4
74.62764249553864	-54.02714806315177	1458.3757	4
74.62764249557084	-54.027148105139204	1458.5457	4
74.62764249554947	-54.02714807720849	1458.4326	4
74.627642494767	-54.02714771490281	1456.9651	4
74.62763618031114	-54.027151646199066	1458.4829	4
74.62763618029975	-54.02715163134086	1458.4229	4
74.62762986445937	-54.0271552026537	1458.4817	4
74.62762986447127	-54.02715521811692	1458.5443	4
74.6276298641291	-54.027155101053104	1458.07	4
74.62762986445816	-54.02715520104567	1458.4752	4
74.62762986445254	-54.02715519374499	1458.4457	4
74.62762354897369	-54.0271587933194	1458.6201	4
74.627617233559	-54.02716233747136	1458.571	4
74.62761723314614	-54.02716212835345	1457.7241	4
74.6276172335585	-54.02716233680487	1458.5684	4
74.62761723356137	-54.02716234058528	1458.5836	4
74.62761091776066	-54.02716585322456	1458.4065	4
74.62761091780096	-54.02716590569445	1458.6188	4
74.62761091776402	-54.027165857561265	1458.4241	4
74.62761091774667	-54.02716583498826	1458.3326	4
74.6276046017899	-54.02716932832938	1458.0775	4
74.62760460214989	-54.02716946850146	1458.6454	4
74.6276046021358	-54.027169450148925	1458.571	4
74.62759828609953	-54.027172976666904	1458.4503	4
74.62759828611591	-54.02717299801221	1458.5366	4
74.62759828610957	-54.027172989765994	1458.5033	4
74.62759197021023	-54.02717654401905	1458.4952	4
74.62759197021053	-54.027176544431455	1458.497	4
74.6275856539729	-54.027180117715574	1458.5654	4
74.62757933781627	-54.02718364019325	1458.4288	4
74.62757933737063	-54.02718338876495	1457.4106	4
74.62757302135678	-54.027187221908015	1458.5315	4
74.62757302132725	-54.027187183484	1458.376	4
74.62757302087284	-54.02718692075245	1457.312	4
74.62757302137493	-54.02718724549575	1458.627	4
74.62756670289724	-54.027189943856456	1455.1515	4
74.62756670251657	-54.02718977709756	1454.4761	4
74.62756038757512	-54.02719430516896	1458.4109	4
74.62756038755283	-54.027194276208036	1458.2937	4
74.6275603875889	-54.027194323103714	1458.4835	4
74.62754775412877	-54.02720145907896	1458.5775	4
74.62754775371552	-54.027201250082214	1457.7311	4
74.627547754135	-54.02720146716082	1458.6102	4
74.62754143733186	-54.02720498717135	1458.4631	4
74.62753512026585	-54.02720860086884	1458.6946	4
74.62753512026076	-54.02720859425865	1458.6678	4
74.62753512023018	-54.02720855458734	1458.5072	4
74.62752248598264	-54.02721570259912	1458.6487	4
74.62752248598737	-54.0272157086916	1458.6733	4
74.62752248598964	-54.02721571164571	1458.6853	4
74.62752248561674	-54.02721555526982	1458.0519	4
74.62751617041594	-54.027219254531964	1458.6337	4
74.62751617039375	-54.0272192257757	1458.5173	4
74.62751617035211	-54.02721917177097	1458.2987	4
74.62750985319177	-54.02722284517873	1458.7715	4
74.62750353550678	-54.0272262582094	1458.1896	4
74.62750353511079	-54.02722607203955	1457.4355	4
74.62750353556537	-54.0272263341035	1458.4967	4
74.62749721815479	-54.027229909262665	1458.5713	4
74.62749721817099	-54.02722993025702	1458.6562	4
74.62749721780548	-54.027229783655066	1458.0624	4
74.62749090037946	-54.02723342558996	1458.4069	4
74.6274908966303	-54.027231184555355	1449.3324	4
74.62749090043764	-54.027233500960214	1458.7119	4
74.62748458274822	-54.02723692928583	1458.1917	4
74.62747826215609	-54.02723925086646	1453.1871	4
74.62747826444502	-54.02724058035916	1458.5708	4
74.62747826446832	-54.02724061054496	1458.693	4
74.62747826442107	-54.02724054935223	1458.4453	4
74.62747826406236	-54.0272404117145	1457.8877	4
74.62747194641742	-54.027244078428	1458.3314	4
74.62747194551048	-54.02724355795797	1456.2239	4
74.62747194647838	-54.027244157323544	1458.6508	4
74.62746562840908	-54.02724769837933	1458.585	4
74.62746562839509	-54.027247680264445	1458.5117	4
74.62746562835738	-54.02724763150252	1458.3143	4
74.62745931008776	-54.02725102935477	1457.6686	4
74.62745929898563	-54.0272445049135	1431.249	3
74.62745299223218	-54.02725470554276	1458.1495	4
74.62745299232043	-54.02725481964102	1458.6112	4
74.62744667426657	-54.027258349361446	1458.4989	4
74.62744667424084	-54.027258316131494	1458.3644	4
74.62744667425989	-54.02725834074242	1458.464	4
74.62744035592793	-54.02726190071018	1458.473	4
74.62744035594947	-54.027261928555326	1458.5857	4
74.62743403687622	-54.0272649611563	1456.4592	4
74.62743403780594	-54.02726551004208	1458.6819	4
74.6274277193065	-54.027269015435756	1458.4691	4
74.62742771936517	-54.02726909120064	1458.7756	4
74.6274214010917	-54.0272726607714	1458.8226	4
74.62742140104866	-54.027272605275236	1458.598	4
74.62741508178064	-54.02727618065918	1458.6658	4
74.6274150808139	-54.02727558450328	1456.2518	4
74.6274087634192	-54.027279781114125	1458.8365	4
74.62740876338094	-54.027279731790614	1458.637	4
74.62740876338209	-54.02727973326249	1458.6428	4
74.62740244467966	-54.027283265539715	1458.5366	4
74.6274024446767	-54.027283261732656	1458.5212	4
74.62739612619777	-54.02728684357378	1458.6155	4
74.62739612620504	-54.02728685293985	1458.6533	4
74.62739612619077	-54.027286834556314	1458.579	4
74.62738980738739	-54.02729036380159	1458.4592	4
74.62738980745434	-54.02729045011432	1458.8085	4
74.62738980744811	-54.027290442059225	1458.7759	4
74.62738980744199	-54.02729043420513	1458.7441	4
74.6273834888288	-54.02729396432546	1458.6278	4
74.62738348882787	-54.027293963182316	1458.6232	4
74.62738348781224	-54.02729330498189	1455.9581	4
74.62738348883684	-54.027293974737894	1458.6699	4
74.62738348884245	-54.02729398190281	1458.699	4
74.62737716997526	-54.027297544661835	1458.7135	4
74.62737085124482	-54.02730103376361	1458.4298	4
74.62737085130902	-54.0273011164286	1458.7644	4
74.62737085122714	-54.02730101104704	1458.3379	4
74.62736453233595	-54.02730464711468	1458.6477	4
74.62736453234595	-54.02730465998084	1458.6998	4
74.62736453237174	-54.027304693172184	1458.8341	4
74.6273582128793	-54.027308209418266	1458.6573	4
74.62735821288241	-54.02730821343938	1458.6736	4
74.62735821381271	-54.02730876097437	1460.8907	4
74.62735189388094	-54.02731180044757	1458.7834	4
74.62735189380946	-54.02731170854119	1458.4115	4
74.62735189388349	-54.02731180370717	1458.7966	4
74.62734557408282	-54.027314751589785	1456.3185	4
74.62734557504602	-54.02731534099469	1458.7051	4
74.62733925591138	-54.027318904058255	1458.7163	4
74.62733925591847	-54.02731891311543	1458.753	4
74.62733293700597	-54.027322430007764	1458.5774	4
74.62733293703668	-54.02732246944333	1458.7369	4
74.62732661788868	-54.02732602010968	1458.6967	4
74.62732661698733	-54.02732551063495	1456.6335	4
74.62732661785118	-54.027325971976445	1458.5018	4
74.62732661785735	-54.02732597985681	1458.5337	4
74.62731397976472	-54.027333130086895	1458.6489	4
74.62730766059173	-54.027336733311394	1458.8188	4
74.62730766052205	-54.027336643873255	1458.4569	4
74.62730766054514	-54.02733667351069	1458.5768	4
74.62730134148717	-54.027339022843435	1453.6736	4
74.6273013434665	-54.027340267024464	1458.7113	4
74.62730133975337	-54.02733809367297	1449.9106	4
74.627295024235	-54.02734383773174	1458.7478	4
74.62729502421602	-54.02734381337778	1458.6493	4
74.62729502423512	-54.02734383788132	1458.7484	4
74.62728870519122	-54.02734736433257	1458.6053	4
74.62728870521592	-54.02734739599856	1458.7335	4
74.62728870520107	-54.02734737696223	1458.6565	4
74.62728870520083	-54.02734737663465	1458.6552	4
74.62728233983151	-54.02735079469728	1458.838	4
74.62728233979796	-54.027350751736115	1458.6642	4
74.62727602367887	-54.027354324238736	1458.6572	4
74.62727602366832	-54.02735431072788	1458.6025	4
74.62727602371227	-54.02735436698483	1458.8302	4
74.62726970732639	-54.02735790594648	1458.686	4
74.62726970731386	-54.0273578899078	1458.6211	4
74.6272697073438	-54.02735792823624	1458.7762	4
74.62726339051503	-54.027361507721885	1458.794	4
74.62726339012544	-54.02736133211037	1458.0826	4
74.6272633904743	-54.02736145562191	1458.5831	4
74.62726339048984	-54.02736147548144	1458.6635	4
74.62725707413716	-54.02736506459948	1458.7202	4
74.62725075801791	-54.02736865211512	1458.77	4
74.62725075799699	-54.027368625350825	1458.6617	4
74.62724444166035	-54.02737223493327	1458.7993	4
74.62724443984801	-54.02737120832687	1454.6421	4
74.62724444164844	-54.0273722197204	1458.7378	4
74.62724444165922	-54.02737223349842	1458.7936	4
74.62724444166139	-54.02737223627332	1458.8048	4
74.6272318091667	-54.02737937246309	1458.7416	4
74.6272318087284	-54.02737913487017	1457.7794	4
74.62722549306005	-54.02738296102297	1458.7916	4
74.62721917667692	-54.02738648863527	1458.5934	4
74.62721917672768	-54.027386553437694	1458.8556	4
74.62721917663193	-54.02738643118848	1458.3608	4
74.62721917670585	-54.02738652559611	1458.7429	4
74.62721286061505	-54.027390115669874	1458.797	4
74.62720654357197	-54.02739367993652	1458.7434	4
74.62720654356947	-54.02739367674711	1458.7305	4
74.62720654347861	-54.02739356078596	1458.2611	4
74.62720654358615	-54.02739369804398	1458.8167	4
74.62720654344807	-54.02739352177527	1458.1033	4
74.62720022750588	-54.027397275360414	1458.8169	4
74.62720022747821	-54.02739724007465	1458.6742	4
74.62720022751061	-54.02739728140733	1458.8414	4
74.62719391119903	-54.02740084814949	1458.7974	4
74.62718759517523	-54.02740446404767	1458.9518	4
74.62718127889066	-54.02740802815365	1458.8949	4
74.62718127877031	-54.027407874669386	1458.2737	4
74.62718127887109	-54.02740800316198	1458.7937	4
74.62718127888931	-54.02740802640053	1458.8878	4
74.62717496284165	-54.02741157107644	1458.7517	4
74.62717496286854	-54.027411605406414	1458.8907	4
74.62716864655809	-54.02741509215956	1458.5187	4
74.62716233055924	-54.02741871910708	1458.7134	4
74.62716233055619	-54.027418715215475	1458.6976	4
74.62716233057566	-54.027418740026974	1458.798	4
74.6271560143736	-54.027422313313124	1458.774	4
74.62715601436611	-54.02742230382516	1458.7356	4
74.62715601443018	-54.0274223854116	1459.0658	4
74.62714969819683	-54.027425890379995	1458.7643	4
74.62714969819184	-54.027425884012864	1458.7385	4
74.62714969819699	-54.02742589062863	1458.7653	4
74.62714338228994	-54.0274294811783	1458.8096	4
74.62714338232665	-54.02742952789088	1458.9987	4
74.62713706620119	-54.02743310807465	1458.9994	4
74.6271370661707	-54.0274330692967	1458.8424	4
74.62713074909331	-54.02743632472436	1457.526	4
74.62713074958815	-54.02743663313068	1458.7748	4
74.62713074960529	-54.027436654913885	1458.8629	4
74.62713074914313	-54.027436388104455	1457.7825	4
74.6271244337451	-54.02744020396956	1458.736	4
74.62712443378788	-54.02744025832584	1458.956	4
74.62711811775338	-54.02744384779083	1458.991	4
74.6271181177405	-54.027443831399374	1458.9247	4
74.6271118016837	-54.02744735350539	1458.6859	4
74.62711180170514	-54.027447380774184	1458.7963	4
74.62710548597785	-54.02745098184016	1458.8766	4
74.62709917004935	-54.02745458393023	1458.9594	4
74.62709285375335	-54.02745769678341	1457.061	4
74.62709285438835	-54.02745818267884	1459.0281	4
74.62709285432999	-54.02745810854778	1458.728	4
74.62708653845736	-54.02746169174446	1458.7322	4
74.62708653850838	-54.02746175651343	1458.9943	4
74.62708653849216	-54.02746173588534	1458.9109	4
74.62708653849658	-54.02746174152163	1458.9336	4
74.6270802247643	-54.02746530494881	1458.8615	4
74.627080224741	-54.027465275364065	1458.7418	4
74.62707390899787	-54.027468926222326	1459.0175	4
74.62707390893105	-54.0274688414434	1458.6744	4
74.62706759333628	-54.027472331027624	1458.2969	4
74.62706759348573	-54.027472520598806	1459.0641	4
74.6270675934292	-54.02747244894369	1458.774	4
74.62706127771379	-54.02747603154313	1458.7714	4
74.62706127774582	-54.027476072178175	1458.9358	4
74.62706127775164	-54.027476079534104	1458.9656	4
74.62706127772867	-54.027476050425385	1458.8478	4
74.62705496153205	-54.02747956561542	1458.57	4
74.62704864596559	-54.02748322707556	1458.8842	4
74.62704864599156	-54.027483260008246	1459.0175	4
74.62704233061487	-54.027486806198986	1458.8645	4
74.62704233060536	-54.02748679413322	1458.8157	4
74.6270423306003	-54.027486787749915	1458.7898	4
74.62704233064927	-54.027486849804795	1459.041	4
74.62703601507188	-54.02749038082457	1458.8251	4
74.6270360150903	-54.02749040416841	1458.9196	4
74.62703601507093	-54.02749037961659	1458.8201	4
74.62703601509484	-54.02749040990045	1458.9427	4
74.6270296998695	-54.02749402804699	1459.0787	4
74.6270296997744	-54.02749390760163	1458.5913	4
74.62702338438373	-54.02749755214936	1458.8325	4
74.62702338330777	-54.02749682897631	1455.9045	4
74.62702338437349	-54.02749753913959	1458.7799	4
74.62702338442254	-54.02749760125295	1459.0312	4
74.62701707014365	-54.02750165214628	1460.9176	4
74.62700443884843	-54.02750830568073	1458.8217	4
74.62699812366348	-54.02751194512887	1459.0377	4
74.62699812365634	-54.02751193612007	1459.0012	4
74.62699180848483	-54.027515522300014	1459.0006	4
74.62699180848404	-54.02751552131885	1458.9967	4
74.626991808478	-54.02751551366509	1458.9657	4
74.62698549283262	-54.02751908932828	1458.9202	4
74.62698549284727	-54.027519107861735	1458.9951	4
74.62698549282769	-54.02751908307602	1458.8949	4
74.62697917802228	-54.027522689347734	1458.9739	4
74.62697286301558	-54.027526263695115	1458.9219	4
74.62696654834029	-54.02752988292978	1459.0511	4
74.62696654831578	-54.02752985194969	1458.9258	4
74.62696023345845	-54.027533460594505	1459.0104	4
74.62696023345842	-54.027533460520544	1459.0101	4
74.62696023345744	-54.027533459302255	1459.0051	4
74.62695391817086	-54.027536765124594	1457.8624	4
74.62695391865375	-54.02753705607719	1459.0406	4
74.62694128946065	-54.02754423088385	1459.0328	4
74.6269349750844	-54.02754782257778	1459.0449	4
74.62693497506801	-54.02754780188219	1458.9612	4
74.62693497506439	-54.027547797334464	1458.9427	4
74.62692866052642	-54.02755139635664	1458.9828	4
74.62692866052448	-54.02755139386945	1458.9728	4
74.62692866055656	-54.027551434331635	1459.1365	4
74.62692866052974	-54.02755140054516	1458.9998	4
74.62692234626809	-54.02755496425746	1458.8964	4
74.62692234629266	-54.02755499520807	1459.0216	4
74.62692234631353	-54.02755502153699	1459.1282	4
74.62691603144636	-54.0275586235346	1459.1769	4
74.62691603170269	-54.02755862852337	1459.1976	4
74.6269097170863	-54.027562181525035	1459.0475	4
74.62690971708872	-54.027562184559514	1459.0598	4
74.62690340284036	-54.027565791967	1459.1293	4
74.62690340274189	-54.02756566800554	1458.6276	4
74.62689708881263	-54.0275692882021	1458.7482	4
74.62689077475662	-54.027572950860936	1459.0391	4
74.62688446096762	-54.027576557851	1459.104	4
74.6268844609807	-54.02757657434008	1459.1707	4
74.62688446097738	-54.02757657013898	1459.1537	4
74.626884461242	-54.02757658558327	1459.2168	4
74.62687814701076	-54.02758015274029	1459.1183	4
74.62687814693295	-54.02758005484138	1458.722	4
74.62687183335827	-54.02758373608472	1459.0853	4
74.6268718333557	-54.027583732861856	1459.0723	4
74.62687183337448	-54.02758375648962	1459.1678	4
74.62687183365084	-54.027583786678655	1459.2906	4
74.62686552140212	-54.02758728151016	1458.9015	4
74.6268655217208	-54.02758736493806	1459.2397	4
74.62686552143978	-54.027587328886455	1459.0933	4
74.62686552171073	-54.02758735224673	1459.1884	4
74.62685920795674	-54.027590924372575	1459.1072	4
74.62685289431488	-54.02759451353642	1459.0938	4
74.62685289431545	-54.027594514270696	1459.0968	4
74.62685289458526	-54.027594536159285	1459.1859	4
74.6268465809752	-54.02759808286103	1458.9996	4
74.62684658100143	-54.027598115799876	1459.1329	4
74.6268402678022	-54.02760173484483	1459.2389	4
74.62683395411887	-54.02760527325125	1459.0161	4
74.62683395413896	-54.02760529847076	1459.1182	4
74.62682764063423	-54.02760891036121	1459.1919	4
74.62682764036794	-54.0276088928453	1459.1205	4
74.62682764064166	-54.02760891968468	1459.2296	4
74.62682132737487	-54.02761246845448	1459.0472	4
74.6268150142596	-54.02761607546053	1459.0994	4
74.62681501425912	-54.02761607481639	1459.0968	4
74.6268150142501	-54.02761606350372	1459.051	4
74.62680870140491	-54.02761966737734	1459.0898	4
74.62680870168647	-54.02761970399421	1459.2386	4
74.62680870140156	-54.02761966314918	1459.0728	4
74.62680238846153	-54.02762326498419	1459.1018	4
74.62679607661123	-54.02762719087333	1460.443	4
74.62679607580007	-54.027626806613725	1458.8866	4
74.62678976336407	-54.02763049385238	1459.2598	4
74.62678976051335	-54.02762881826248	1452.4747	4
74.6267897630494	-54.02763041572254	1458.943	4
74.62678976303394	-54.027630396294285	1458.8644	4
74.62678976304052	-54.02763040453531	1458.8977	4
74.62678345038897	-54.027634020873016	1458.9822	4
74.62678345039402	-54.02763402718924	1459.0077	4
74.62677713611214	-54.0276364525018	1454.2689	4
74.62677713806654	-54.02763763655849	1459.0635	4
74.62677082586679	-54.027641265007595	1459.1953	4
74.62677082546281	-54.02764107500876	1458.4258	4
74.62677082558842	-54.027641232387026	1459.0627	4
74.62676451302333	-54.02764487179646	1459.2368	4
74.62676451300956	-54.02764485455414	1459.167	4
74.62676451303783	-54.02764488996338	1459.3103	4
74.6267582009709	-54.02764846339117	1459.2173	4
74.62675820069477	-54.02764843365079	1459.0964	4
74.62675188850979	-54.0276520306364	1459.0972	4
74.62675188877975	-54.027652052699075	1459.187	4
74.62674557671242	-54.02765567255059	1459.2792	4
74.62674557671505	-54.02765567578411	1459.2922	4
74.62673926467819	-54.02765922959403	1459.1161	4
74.62673926466216	-54.02765920951019	1459.0348	4
74.62673295262547	-54.02766261536316	1458.2587	4
74.62673295279795	-54.027662831113076	1459.132	4
74.62673295308323	-54.027662872296574	1459.2992	4
74.62672664124482	-54.027666419557654	1459.0944	4
74.62672664124283	-54.02766641706214	1459.0842	4
74.62672664151434	-54.027666440981676	1459.1816	4
74.62672664123939	-54.027666412725566	1459.0667	4
74.62672032955534	-54.02767000247209	1459.0327	4
74.62672032984949	-54.02767005473943	1459.2449	4
74.62671401851868	-54.027673661635546	1459.2798	4
74.62671401851745	-54.02767366009916	1459.2736	4
74.62670770656567	-54.027677241451805	1459.2025	4
74.6267013949361	-54.027680820221924	1459.1204	4
74.62670139525717	-54.02768090604351	1459.4684	4
74.62670139523044	-54.02768087266938	1459.3333	4
74.6266950812737	-54.02768298688518	1453.3197	4
74.6266950839891	-54.02768448742301	1459.3964	4
74.62668877305207	-54.02768805363129	1459.2625	4
74.626688773045	-54.02768804478194	1459.2266	4
74.62668877273542	-54.02768797330278	1458.9368	4
74.62668246201399	-54.02769165130271	1459.2543	4
74.62668246203678	-54.02769167979414	1459.3695	4
74.62668246204898	-54.02769169502049	1459.4312	4
74.62668246200457	-54.02769163953529	1459.2067	4
74.62667615134416	-54.02769527805062	1459.3633	4
74.62667615101776	-54.02769518559028	1458.9885	4
74.62667615089565	-54.02769503318722	1458.3717	4
74.62666984052747	-54.0276988768241	1459.3575	4
74.62666353003259	-54.02770244433918	1459.2247	4
74.62666352968247	-54.02770232239698	1458.7306	4
74.62666353002042	-54.02770242920265	1459.1635	4
74.62665721917486	-54.027706027146685	1459.1517	4
74.6266509108117	-54.02770962507682	1459.1444	4
74.626650911077	-54.02770964122852	1459.2103	4
74.62665091109393	-54.027709662345124	1459.2958	4
74.6266509110988	-54.027709668429644	1459.3204	4
74.62664460072848	-54.02771326044429	1459.2832	4
74.62664460073091	-54.027713263463966	1459.2954	4
74.62664460030079	-54.02771304182192	1458.3978	4
74.626644600715	-54.02771324365501	1459.2152	4
74.62664460076296	-54.02771330343641	1459.4572	4
74.62663829042964	-54.027716819480894	1459.1115	4
74.62663829072225	-54.02771686968919	1459.3153	4
74.62663198052707	-54.02772045694291	1459.2566	4
74.62663198023546	-54.02772040799389	1459.058	4
74.62663198054054	-54.02772047369974	1459.3245	4
74.62662567052108	-54.02772406933411	1459.299	4
74.62662566965555	-54.02772361976972	1457.4781	4
74.62662567015283	-54.027723924942165	1458.7139	4
74.62662567051325	-54.02772405960298	1459.2595	4
74.62662567049411	-54.02772403572523	1459.1628	4
74.62661936056817	-54.02772762268004	1459.1011	4
74.62661305059939	-54.0277312586905	1459.2365	4
74.62660674095466	-54.027734878161326	1459.3044	4
74.62660674093624	-54.02773485524675	1459.2117	4
74.62660674095086	-54.02773487342459	1459.2853	4
74.62660043164891	-54.02773847727401	1459.2894	4
74.62660043163169	-54.02773845581726	1459.2026	4
74.62660043165675	-54.0277384870484	1459.329	4
74.62659412220823	-54.0277420505174	1459.1683	4
74.62659412222867	-54.02774207595171	1459.2712	4
74.62658781291924	-54.02774566097405	1459.1968	4
74.62658781293646	-54.02774568244656	1459.2837	4
74.62658781255925	-54.02774552702571	1458.6542	4
74.62658781264584	-54.027745634805655	1459.0903	4
74.62658150398485	-54.02774926752115	1459.2091	4
74.62658150400324	-54.027749290460164	1459.3019	4
74.6265815039902	-54.027749274216625	1459.2362	4
74.62657519495545	-54.027752894965644	1459.3044	4
74.62657519466997	-54.02775285373205	1459.137	4
74.62657519465965	-54.027752840893626	1459.085	4
74.62657519493506	-54.02775286956019	1459.2015	4
74.6265688862393	-54.02775646501723	1459.167	4
74.62656888595548	-54.02775642590536	1459.0082	4
74.62656888597644	-54.027756451983535	1459.1138	4
74.62656257744132	-54.027760070359946	1459.171	4
74.62656257743697	-54.027760064986886	1459.1493	4
74.62655626832016	-54.02776370228896	1459.2805	4
74.62655626704992	-54.02776306423026	1456.6964	4
74.62655626803985	-54.02776366750793	1459.1392	4
74.6265562683177	-54.02776369920234	1459.2681	4
74.62654995971857	-54.02776725968622	1459.0885	4
74.62654996000559	-54.02776730274815	1459.2634	4
74.62654996001599	-54.02776731566509	1459.3157	4
74.62654365156475	-54.02777088039007	1459.1525	4
74.62654365109609	-54.02777061158446	1458.0638	4
74.62654365158475	-54.02777090525513	1459.253	4
74.62654365160974	-54.02777093631722	1459.3788	4
74.62653734328644	-54.027774500986006	1459.2144	4
74.62653734331482	-54.02777453623859	1459.357	4
74.62653103537134	-54.027778120790174	1459.2727	4
74.6265247273518	-54.02778174211119	1459.3358	4
74.62652472269826	-54.02777909651018	1448.6223	4
74.62651841966446	-54.027785322365354	1459.2323	4
74.62651841886436	-54.02778495553998	1457.7465	4
74.626518419674	-54.02778533423681	1459.2803	4
74.6265121118752	-54.02778890546796	1459.1388	4
74.62651211190504	-54.027788942548966	1459.2888	4
74.62651211239053	-54.027789231991285	1460.4609	4
74.62650580457748	-54.027792643614475	1459.6725	4
74.62650580453426	-54.027792589993524	1459.4554	4
74.62649318987422	-54.02779978429116	1459.3783	4
74.62649318984731	-54.02779975094515	1459.2433	4
74.62649318984555	-54.027799748737394	1459.2344	4
74.62648688260592	-54.027803355588205	1459.2335	4
74.62648688260748	-54.02780335750843	1459.2412	4
74.62648688263124	-54.02780338700794	1459.3606	4
74.62648057507703	-54.02780702008427	1459.4639	4
74.62647426808448	-54.02781059927584	1459.3492	4
74.62647426807871	-54.0278105920951	1459.3202	4
74.62647426807207	-54.02781058389843	1459.2871	4
74.62647426757908	-54.02781028547292	1458.0786	4
74.62647426808316	-54.02781059765653	1459.3428	4
74.62647426092224	-54.02780641114965	1442.3898	3
74.62646796144882	-54.027814161314765	1459.1649	4
74.62646795865268	-54.02781257161773	1452.7274	4
74.62646796152379	-54.027814254312354	1459.5414	4
74.6264616544864	-54.02781775358446	1459.101	4
74.62646165427317	-54.02781748916651	1458.0308	4
74.62646165446749	-54.027817730118656	1459.006	4
74.62645534846598	-54.02782142664978	1459.3649	4
74.62645534846887	-54.02782143025735	1459.3794	4
74.62644904199496	-54.0278250400203	1459.385	4
74.62644904194362	-54.027824976371534	1459.1274	4
74.62644904198622	-54.0278250291909	1459.3412	4
74.62644904251152	-54.027825367505365	1460.711	4
74.6264427359295	-54.02782862819839	1459.3031	4
74.62644273557046	-54.02782849600748	1458.7675	4
74.62644273590503	-54.0278285978811	1459.1804	4
74.62644273594776	-54.027828650840355	1459.3948	4
74.62643642949077	-54.02783218574993	1459.0952	4
74.62643642981689	-54.027832277152605	1459.4657	4
74.62643642981372	-54.02783227326604	1459.45	4
74.6264301259144	-54.0278358708741	1459.4089	4
74.62643012559482	-54.027835787658866	1459.0715	4
74.62642382005826	-54.027839491283295	1459.4543	4
74.626423820017	-54.02783944018764	1459.2476	4
74.62641751432325	-54.02784308743189	1459.4009	4
74.62641751306253	-54.02784246379545	1456.875	4
74.62641751431957	-54.027843082926516	1459.3826	4
74.6264112089849	-54.027846708864104	1459.4493	4
74.62641120862797	-54.02784657936081	1458.9247	4
74.62641120903213	-54.02784676732091	1459.686	4
74.62640490304517	-54.02785028293123	1459.3038	4
74.62639859777977	-54.0278539336033	1459.4685	4
74.62639859777953	-54.02785393327574	1459.4673	4
74.62639859777302	-54.02785392523545	1459.4347	4
74.62639859781942	-54.02785398271486	1459.6674	4
74.62639229283756	-54.02785751648474	1459.3586	4
74.62639229284252	-54.02785752260924	1459.3834	4
74.62638598780543	-54.027861101259866	1459.2551	4
74.62638598786252	-54.02786117189367	1459.541	4
74.62637968298165	-54.027864765469126	1459.4724	4
74.6263796769121	-54.02786131518246	1445.5001	3
74.62637968298138	-54.0278647651398	1459.4711	4
74.6263796829566	-54.027864734482655	1459.3469	4
74.62637337851382	-54.027868400394574	1459.5708	4
74.62637337814404	-54.02786825519352	1458.9825	4
74.62637336811373	-54.02786240339474	1435.2859	3
74.62636707386609	-54.02787192387713	1459.2169	4
74.62636707392903	-54.02787200170305	1459.5319	4
74.62636707355027	-54.02787184536191	1458.8986	4
74.62636076971388	-54.02787558938153	1459.4376	4
74.62636076973838	-54.02787561968164	1459.5603	4
74.62636076974907	-54.027875632876594	1459.6136	4
74.6263544654182	-54.027879187189946	1459.383	4
74.62635445879178	-54.02787536249599	1443.8949	3
74.62634816151005	-54.0278827921698	1459.3573	4
74.62634185758097	-54.02788647970763	1459.6644	4
74.6263418575418	-54.02788643130394	1459.4686	4
74.62634185752826	-54.027886414547474	1459.4008	4
74.6263355539238	-54.027890030286244	1459.4171	4
74.62633555395819	-54.02789007277079	1459.5891	4
74.62633555391308	-54.027890017036405	1459.3635	4
74.62633555396152	-54.02789007690689	1459.6058	4
74.62632925770525	-54.02789844966805	1478.8829	2
74.626329249508	-54.02789362154128	1459.3315	4
74.62632924952364	-54.02789364087914	1459.4098	4
74.62632294624912	-54.02789729728714	1459.5894	4
74.62632294624993	-54.027897298336086	1459.5935	4
74.62631664284761	-54.02790090278246	1459.5615	4
74.626316642792	-54.02790083410269	1459.2836	4
74.62631664285882	-54.0279009166673	1459.6177	4
74.62631033982021	-54.027904495378614	1459.4814	4
74.62631033981629	-54.027904490527185	1459.4618	4
74.62630403673187	-54.0279081173606	1459.519	4
74.62630403488298	-54.02790708061116	1455.3206	4
74.62630403670033	-54.02790807840601	1459.3613	4
74.62630403670687	-54.02790808653121	1459.3942	4
74.62630403674916	-54.02790813872508	1459.6055	4
74.62629773397491	-54.02791167260831	1459.2864	4
74.62629773402534	-54.02791173485089	1459.5383	4
74.62629773204107	-54.027910531046466	1454.6636	4
74.626297733993	-54.02791169491752	1459.3766	4
74.62629143119608	-54.02791530435294	1459.362	4
74.62629143120925	-54.02791532063259	1459.428	4
74.62629143120378	-54.02791531386583	1459.4006	4
74.62629143268799	-54.027916211698255	1463.0363	4
74.62628512881999	-54.02791895640193	1459.5199	4
74.62627882632343	-54.02792256217888	1459.4893	4
74.62627882630632	-54.02792254106231	1459.4038	4
74.62627252394321	-54.027926189079295	1459.5433	4
74.62627252387395	-54.027926103577435	1459.1973	4
74.62626622130598	-54.02792982456357	1459.6305	4
74.6262662212769	-54.0279297886753	1459.4852	4
74.62626622124488	-54.02792974917901	1459.3253	4
74.62625991945153	-54.02793336754086	1459.3442	4
74.62625991949687	-54.02793342346919	1459.5706	4
74.6262599194638	-54.027933382687046	1459.4055	4
74.62625361761297	-54.02793703055834	1459.5427	4
74.62625361762294	-54.02793704280784	1459.5923	4
74.62624731610505	-54.027940621739745	1459.4503	4
74.62624731562812	-54.02794034473047	1458.3286	4
74.62624731387774	-54.02793943074414	1454.627	4
74.62624731607566	-54.027940585520824	1459.3037	4
74.62624101454999	-54.02794425430589	1459.5243	4
74.62624101452535	-54.0279442238918	1459.4012	4
74.62623471297015	-54.0279476870833	1458.7891	4
74.62623471198563	-54.02794709537238	1456.393	4
74.62623471336876	-54.02794786748402	1459.5198	4
74.62623471333447	-54.027947825205025	1459.3486	4
74.62622841207599	-54.02795144153943	1459.3557	4
74.62622841209772	-54.027951468381026	1459.4644	4
74.62622211097991	-54.027955066609934	1459.3976	4
74.62622211101488	-54.02795510972452	1459.5721	4
74.62621581217012	-54.027958712766164	1459.5292	4
74.6262158121732	-54.02795871649716	1459.5442	4
74.62621581216244	-54.027958703256786	1459.4906	4
74.62620951137389	-54.027962323102	1459.5103	4
74.62620951135739	-54.02796230275833	1459.4279	4
74.62620321096388	-54.02796592731875	1459.4666	4
74.62620321092962	-54.027965885070756	1459.2955	4
74.62619691051705	-54.027969582398484	1459.6276	4
74.62619691049467	-54.027969554865344	1459.5161	4
74.6261969104235	-54.02796946712884	1459.161	4
74.62619061036233	-54.0279731146037	1459.2913	4
74.62619061040245	-54.027973164050906	1459.4915	4
74.62618431024148	-54.027976783978175	1459.5092	4
74.62618430839458	-54.02797575206497	1455.3302	4
74.62618431021504	-54.02797675135619	1459.3771	4
74.62617800975978	-54.027980393078714	1459.4813	4
74.62617800976466	-54.02798039911592	1459.5057	4
74.62617800936634	-54.02798021928537	1458.7773	4
74.62617799835661	-54.02797380571332	1432.8053	3
74.6261717099399	-54.0279840443963	1459.625	4
74.62617170992519	-54.027984026261635	1459.5516	4
74.62615911102405	-54.02799136444899	1459.9819	4
74.62615911091716	-54.027991232736234	1459.4489	4
74.62615911092752	-54.02799124552387	1459.5006	4
74.62615281179296	-54.02799486607084	1459.5188	4
74.62615281178307	-54.0279948538847	1459.4695	4
74.62615281178175	-54.02799485229372	1459.463	4
74.62615281173623	-54.027994796194534	1459.236	4
74.6261465126171	-54.02799852901913	1459.7075	4
74.62614651259177	-54.027998497827184	1459.5813	4
74.62614651259126	-54.02799849717773	1459.5786	4
74.62614021377786	-54.02800212116677	1459.6097	4
74.62614021372956	-54.02800206170007	1459.3691	4
74.62613391487785	-54.02800573116474	1459.5833	4
74.6261339148624	-54.02800571216189	1459.5063	4
74.626127616394	-54.02800936770398	1459.6643	4
74.62612131777752	-54.02801293306895	1459.4562	4
74.6261213177844	-54.02801294148363	1459.4902	4
74.62611501890996	-54.02801656991945	1459.5359	4
74.6261150189218	-54.02801658448335	1459.5948	4
74.62611501891028	-54.02801657034797	1459.5376	4
74.62610872066728	-54.02802020050723	1459.5908	4
74.62610872067702	-54.028020212514846	1459.6395	4
74.6261024228007	-54.02802380737508	1459.55	4
74.62609612480654	-54.028027416501466	1459.5172	4
74.62609612481216	-54.02802742342217	1459.5452	4
74.62609612479544	-54.02802740283845	1459.4619	4
74.6260961248149	-54.02802742681449	1459.559	4
74.62608982729614	-54.02803106552639	1459.6461	4
74.62608352967145	-54.028034664277214	1459.5706	4
74.62608352967217	-54.02803466516121	1459.5741	4
74.62608352967564	-54.02803466942098	1459.5913	4
74.62608352930107	-54.02803451905066	1458.9822	4
74.62607723242787	-54.0280382445069	1459.4202	4
74.62607723247478	-54.02803830224166	1459.6538	4
74.6260772324773	-54.028038305364305	1459.6665	4
74.62607722476326	-54.028033782136816	1441.3495	3
74.62607093511261	-54.02804182656483	1459.2762	4
74.62607093520054	-54.02804193473353	1459.7141	4
74.6260709351767	-54.02804190543016	1459.5955	4
74.62606463807992	-54.028045557166735	1459.7333	4
74.62606463797466	-54.02804542767966	1459.2091	4
74.62605834058911	-54.02804910242027	1459.4385	4
74.6260583406055	-54.028049122611016	1459.5203	4
74.626052044045	-54.028052746774506	1459.5463	4
74.62605204401052	-54.02805270436867	1459.3746	4
74.62604574741525	-54.02805637496531	1459.5875	4
74.62603315438581	-54.028063336787646	1458.4769	4
74.62603315489423	-54.02806365169988	1459.7522	4
74.62603315488123	-54.028063635740104	1459.6875	4
74.62603315490058	-54.02806365953581	1459.7838	4
74.62603314820117	-54.02805976550432	1444.0145	3
74.62602685893816	-54.028067220350344	1459.552	4
74.62602058838102	-54.02807091164114	1459.7145	4
74.62601429091963	-54.02807449104405	1459.5651	4
74.62601429093719	-54.028074512643585	1459.6526	4
74.62601428815228	-54.02807294972153	1453.3231	4
74.62601428994473	-54.02807391274266	1457.2233	4
74.62601429096517	-54.02807454706896	1459.7919	4
74.62600799390069	-54.02807812681216	1459.6442	4
74.62600798349214	-54.0280721541381	1435.4568	3
74.6260016986706	-54.02808174256958	1459.6456	4
74.62600169867252	-54.02808174496155	1459.6554	4
74.6260016986474	-54.02808171408793	1459.5304	4
74.62599540196312	-54.028085361739485	1459.6569	4
74.62599540196713	-54.028085366658814	1459.6768	4
74.62599540190463	-54.028085289775845	1459.3656	4
74.62598910514814	-54.02808893655764	1459.4878	4
74.62598910512978	-54.028088914041184	1459.3966	4
74.6259828088008	-54.028092596789776	1459.6647	4
74.6259765123489	-54.02809621538603	1459.6722	4
74.6259765123545	-54.02809622226649	1459.7001	4
74.62597021632102	-54.028099864757785	1459.8046	4
74.6259702162696	-54.02809980157712	1459.5488	4
74.62596391945908	-54.02810344014586	1459.6351	4
74.62596391948742	-54.02810347496236	1459.776	4
74.6259576237433	-54.02810706776869	1459.679	4
74.6259576237541	-54.028107080995476	1459.7324	4
74.62595762367363	-54.02810698207873	1459.3322	4
74.62595762374328	-54.0281070677144	1459.6787	4
74.62595132793794	-54.028110670234085	1459.6202	4
74.6259513279728	-54.02811071313176	1459.7938	4
74.62594503255266	-54.02811429692832	1459.6598	4
74.62593873556085	-54.028116963827486	1455.812	4
74.62593873706452	-54.028117881322395	1459.5275	4
74.62593873710205	-54.02811792750382	1459.7144	4
74.62593244204191	-54.02812154504882	1459.7164	4
74.62593244204916	-54.02812155393942	1459.7524	4
74.62592614694222	-54.02812519728677	1459.8583	4
74.62592614693061	-54.028125183022084	1459.8005	4
74.6259261468304	-54.02812505985272	1459.302	4
74.62592614646915	-54.02812492606275	1458.7599	4
74.62592614690926	-54.028125156758634	1459.6942	4
74.62591985213078	-54.028128776320614	1459.704	4
74.62591985212268	-54.02812876636812	1459.6637	4
74.6259135573479	-54.02813240681934	1459.7573	4
74.6259135573764	-54.028132441846424	1459.8992	4
74.62591355728392	-54.02813232825632	1459.4393	4
74.6259072622954	-54.02813607647817	1459.968	4
74.6259072622485	-54.02813601887624	1459.7349	4
74.62590726228865	-54.02813606819051	1459.9344	4
74.62590726224819	-54.02813601849185	1459.7333	4
74.62590096776906	-54.02813960966071	1459.6271	4
74.62590096780929	-54.02813965910663	1459.8271	4
74.62589467373743	-54.028143255717005	1459.7434	4
74.62589467379708	-54.02814332898115	1460.0399	4
74.62589467375699	-54.02814327978351	1459.8408	4
74.6258946737676	-54.028143292776136	1459.8934	4
74.62588837962817	-54.028146887538014	1459.8014	4
74.62588837964763	-54.0281469114599	1459.8982	4
74.62588208590567	-54.028150498977574	1459.7772	4
74.62588208583668	-54.02815041415931	1459.434	4
74.62588208590121	-54.02815049347415	1459.755	4
74.62587579214598	-54.028154145117604	1459.893	4
74.62587579208592	-54.02815407132729	1459.5942	4
74.62586949872629	-54.02815771286459	1459.6917	4
74.62586949873491	-54.028157723464034	1459.7345	4
74.62586949862984	-54.028157594396916	1459.212	4
74.6258632052968	-54.028161348457964	1459.7643	4
74.62586320528364	-54.028161332322824	1459.699	4
74.62586320530251	-54.028161355473664	1459.7926	4
74.62585691203545	-54.02816498205062	1459.8286	4
74.62585691203904	-54.0281649864792	1459.8466	4
74.62584432623132	-54.02817221726316	1459.8281	4
74.62584432622594	-54.02817221066021	1459.8014	4
74.62584432574256	-54.02817192689254	1458.6522	4
74.62584432613228	-54.02817209559105	1459.3357	4
74.62584432616794	-54.028172139432584	1459.5131	4
74.62583803370532	-54.028175838995146	1459.8446	4
74.62583803368186	-54.0281758101999	1459.7281	4
74.62583803366866	-54.02817579393669	1459.6622	4
74.62583174063766	-54.028179450133514	1459.8165	4
74.6258317406272	-54.02817943727078	1459.7645	4
74.62582544816728	-54.028183009015024	1459.578	4
74.62582544819632	-54.02818304467768	1459.7223	4
74.62582544820687	-54.02818305762029	1459.7747	4
74.6258191559939	-54.028186722801976	1459.9662	4
74.62581915596729	-54.02818669017067	1459.8341	4
74.62581915595257	-54.0281866720558	1459.7609	4
74.62581286416206	-54.028190357991996	1460.0369	4
74.6258128641129	-54.028190297611594	1459.7924	4
74.62580657221253	-54.02819392637897	1459.8364	4
74.62580657222374	-54.02819394017539	1459.8922	4
74.62580027838223	-54.0281962361354	1454.5391	4
74.62580028072173	-54.02819755975094	1459.8994	4
74.62580028209149	-54.02819831221823	1462.9469	3
74.6258002807095	-54.02819754471519	1459.8386	4
74.62579398915464	-54.028201176837854	1459.896	4
74.62578769794516	-54.02820473437891	1459.652	4
74.6257876979844	-54.028204782597456	1459.8472	4
74.62578140484041	-54.028206217202815	1451.0094	3
74.62578140861636	-54.02820837513972	1459.7485	4
74.62578140865509	-54.02820842272492	1459.9412	4
74.62578140860464	-54.02820836074139	1459.6902	4
74.6257751178389	-54.028212041528086	1459.945	4
74.625775117834	-54.02821203549443	1459.9205	4
74.62576253646537	-54.02821925177549	1459.8412	4
74.62576253174508	-54.02821655391885	1448.9155	4
74.62576253644276	-54.02821922398172	1459.7288	4
74.62576253644477	-54.028219226413654	1459.7385	4
74.62575624525223	-54.02822290125722	1459.9669	4
74.62575624563405	-54.02822306028509	1460.6112	4
74.62575624522096	-54.028222862873044	1459.8115	4
74.62575624519918	-54.02822283610042	1459.7031	4
74.62574995512593	-54.02822652253105	1459.9806	4
74.62574366486024	-54.02823011593181	1459.8807	4
74.6257373750566	-54.02823371056281	1459.7866	4
74.62573737506406	-54.02823371972765	1459.8236	4
74.62573737509014	-54.02823375177449	1459.9534	4
74.6257373750561	-54.0282337099806	1459.7842	4
74.62573108173275	-54.02823522783035	1451.2794	4
74.62573108522916	-54.0282373524038	1459.8829	4
74.62573108524579	-54.0282373728395	1459.9656	4
74.62573108520706	-54.0282373252579	1459.7731	4
74.62572479573367	-54.0282409025249	1459.6085	4
74.62572479578236	-54.02824096231934	1459.8506	4
74.62572479566926	-54.028240823407685	1459.2883	4
74.62571850629824	-54.02824460273264	1459.9412	4
74.62571850627833	-54.02824457829452	1459.8423	4
74.62571850523717	-54.0282439194461	1457.1743	4
74.62571850629779	-54.02824460216028	1459.9388	4
74.6257185062832	-54.02824458425625	1459.8663	4
74.62571221719601	-54.02824821279467	1459.9094	4
74.6257122171943	-54.02824821066064	1459.9008	4
74.62570592802254	-54.02825181169084	1459.8319	4
74.625699639035	-54.028255427368855	1459.8225	4
74.62569963905366	-54.028255450307846	1459.9153	4
74.62569335047924	-54.02825907407584	1459.9391	4
74.6256933504345	-54.02825901914441	1459.7168	4
74.625680772832	-54.028266226674866	1459.6005	4
74.62568077288668	-54.028266293849	1459.8723	4
74.62568077292391	-54.02826633958664	1460.0575	4
74.62567448480047	-54.0282698831193	1459.7567	4
74.62567448294911	-54.02826884893251	1455.5684	4
74.62567448480394	-54.028269887417174	1459.774	4
74.6256744823089	-54.02826837253718	1453.6395	4
74.62566819670973	-54.02827354348678	1459.9283	4
74.62566819671524	-54.02827355026004	1459.9557	4
74.62566190899594	-54.028277167838105	1459.9547	4
74.62565562122548	-54.028280799426575	1460.01	4
74.62565562117676	-54.0282807396431	1459.7681	4
74.62565562122496	-54.02828079884439	1460.0077	4
74.62564933362755	-54.028284432056786	1460.0696	4
74.62564933360699	-54.02828440681421	1459.9674	4
74.62564933359762	-54.02828439526276	1459.9207	4
74.62564933353555	-54.028284318988355	1459.6119	4
74.62564304638693	-54.02828800493518	1459.888	4
74.62564304637573	-54.028287991158656	1459.8322	4
74.62564304641782	-54.02828804287992	1460.0415	4
74.62563675911899	-54.02829162142108	1459.8823	4
74.62563675911338	-54.02829161451336	1459.8544	4
74.62563047225564	-54.028295236622746	1459.8722	4
74.62563047226615	-54.02829524953112	1459.9244	4
74.62563047363662	-54.02829600316792	1462.9767	4
74.62562418490766	-54.02829890965595	1460.0946	4
74.62562418490133	-54.02829890186047	1460.063	4
74.62562418488297	-54.0282988793046	1459.9717	4
74.62561789809911	-54.028302459459724	1459.8193	4
74.62561789816056	-54.02830253493435	1460.1249	4
74.62561789806003	-54.028302411429024	1459.625	4
74.62561789812555	-54.02830249195452	1459.9509	4
74.62561161153118	-54.02830609495714	1459.8911	4
74.62561161157343	-54.02830614687263	1460.1013	4
74.62560532536116	-54.028309721653024	1459.928	4
74.62560532536932	-54.028309731684175	1459.9686	4
74.6256053253473	-54.0283097046307	1459.8591	4
74.6256053253176	-54.02830966813974	1459.7114	4
74.62559903912293	-54.028313342908795	1459.9424	4
74.62559903911205	-54.02831332952156	1459.8882	4
74.62559903911148	-54.02831332882144	1459.8854	4
74.62559275320977	-54.02831686633887	1459.5615	4
74.62559275326818	-54.028316938091784	1459.8519	4
74.62559275327813	-54.02831695036017	1459.9016	4
74.62558646734504	-54.0283205280572	1459.74	4
74.62558018179692	-54.02832408207071	1459.4832	4
74.62558018187516	-54.028324178254316	1459.8724	4
74.62558018184461	-54.02832414068699	1459.7205	4
74.62557389629747	-54.028327775238694	1459.7892	4
74.62557389635022	-54.02832784002259	1460.0514	4
74.62557389634293	-54.02832783108034	1460.0153	4
74.62556761299177	-54.02833143268082	1459.9556	4
74.62556761042167	-54.02832982441773	1453.443	4
74.62556132773776	-54.02833501108217	1459.7975	4
74.62555504296034	-54.02833867969223	1460.0052	4
74.62555504289679	-54.02833860158555	1459.6891	4
74.62555504296336	-54.02833868345656	1460.0204	4
74.6255487580678	-54.02834228730425	1459.9657	4
74.62554875804815	-54.0283422631197	1459.8678	4
74.62554875804007	-54.02834225318598	1459.8275	4
74.62554875804463	-54.02834225881549	1459.8503	4
74.6255424736109	-54.02834593529943	1460.0903	4
74.6255424735475	-54.028345857353685	1459.7748	4
74.62553618902255	-54.02834950285038	1459.889	4
74.62552990418804	-54.02835313720379	1459.9572	4
74.62552990401001	-54.028352918272255	1459.071	4
74.62552990419614	-54.02835314717522	1459.9976	4
74.62552361900981	-54.02835618733006	1457.6608	4
74.62552361997692	-54.02835675598055	1459.9636	4
74.62552361998215	-54.02835676241537	1459.9896	4
74.6255173361746	-54.02836038369063	1460.007	4
74.62551105228896	-54.0283639915258	1459.9696	4
74.62551105226756	-54.02836396525387	1459.8633	4
74.62551105230256	-54.02836400829695	1460.0375	4
74.6255047725704	-54.02836974890848	1468.6383	2
74.6255047687466	-54.0283675286246	1459.6466	4
74.62550476883773	-54.02836764072869	1460.1003	4
74.62549848555308	-54.02837126783799	1460.142	4
74.62549848527583	-54.0283712372227	1460.0176	4
74.62549848470007	-54.02837083937137	1458.4065	4
74.62549848528008	-54.028371242448785	1460.0387	4
74.62549847480585	-54.02836518706576	1435.5155	3
74.62549220187321	-54.028374825475495	1459.9015	4
74.62549220185264	-54.02837480014174	1459.799	4
74.62549220189366	-54.028374850619464	1460.0033	4
74.62549220185501	-54.028374803097314	1459.8109	4
74.62548591892984	-54.02837848686923	1460.0824	4
74.62548591891216	-54.028378465105135	1459.9944	4
74.62548591893744	-54.02837849619585	1460.1201	4
74.6254796333338	-54.028380521594016	1453.6758	4
74.62547963587815	-54.0283820997722	1460.0668	4
74.6254796358591	-54.02838207631755	1459.9718	4
74.62547963587278	-54.02838209316808	1460.04	4
74.62547335249332	-54.0283856761464	1459.9023	4
74.62547335249938	-54.02838568359791	1459.9325	4
74.62546707030515	-54.028389347673574	1460.1256	4
74.62546707001812	-54.02838930503271	1459.9524	4
74.62546707030835	-54.02838935165161	1460.1417	4
74.62546078741481	-54.0283928624585	1459.713	4
74.62546078775395	-54.028392969273206	1460.1459	4
74.62545450505674	-54.028396520309364	1459.8802	4
74.6254482233656	-54.02840019931223	1460.1346	4
74.6254419410099	-54.028403769353	1459.9465	4
74.62544194096681	-54.02840371629256	1459.7317	4
74.6254419410049	-54.02840376317693	1459.9215	4
74.62543565937203	-54.02840742429387	1460.1035	4
74.62543565934237	-54.028407387751734	1459.9556	4
74.62543565936764	-54.02840741887953	1460.0815	4
74.62542937761619	-54.02841102290033	1460.0321	4
74.62542937761766	-54.02841102471254	1460.0396	4
74.62542309622725	-54.028414586203674	1459.8188	4
74.62542309627901	-54.02841464992881	1460.0768	4
[truncated: 88,212 more rows]
