# Supplementary material for: Double ridge formation over shallow water sills on Jupiter’s moon Europa
Source: Nat Commun. 2022 Apr 19;13:2007. doi: 10.1038/s41467-022-29458-3 (PMC9018861; doi:10.1038/s41467-022-29458-3)
Supplement: Supplementary file 3 — Source Data [file 41467_2022_29458_MOESM3_ESM.zip › SourceData/photon_2019-04-19_t331_1603821601489.csv]

latitude	longitude	photon height	confidence code
74.63035659321677	-54.02564752725595	1456.5577	4
74.63035659371894	-54.025647529663594	1456.567	4
74.63035659222567	-54.02564752250456	1456.5394	4
74.63035658532567	-54.02564748942464	1456.412	4
74.63035659228971	-54.02564752281165	1456.5406	4
74.63035659367266	-54.025647529441635	1456.5662	4
74.63035658490573	-54.02564748741161	1456.4042	4
74.63035658706373	-54.02564749775722	1456.4441	4
74.63035658796481	-54.02564750207714	1456.4607	4
74.63035657971388	-54.025647462520816	1456.3082	4
74.6303565815468	-54.02564747130829	1456.3422	4
74.63035038846705	-54.02565107487874	1456.4078	4
74.6303503867289	-54.025651066545926	1456.3757	4
74.63035004116229	-54.025649417949424	1450.0192	2
74.63035039111364	-54.02565108756699	1456.4567	4
74.63035038730095	-54.025651069288294	1456.3862	4
74.63035038045777	-54.025651036480774	1456.2599	4
74.6303503917569	-54.02565109065094	1456.4686	4
74.63035039027176	-54.02565108353088	1456.4412	4
74.63034976709537	-54.025648109431536	1444.9744	2
74.63034419110336	-54.02565466029847	1456.4037	4
74.63034419754472	-54.0256546911798	1456.5227	4
74.63034420344765	-54.02565471947967	1456.6317	4
74.63034414529952	-54.02565444070572	1455.5574	3
74.63034419444665	-54.025654676327	1456.4655	4
74.63034419218778	-54.025654665497555	1456.4237	4
74.63034420480193	-54.025654725972316	1456.6567	4
74.63034409003923	-54.025654175776445	1454.5365	2
74.63034419647803	-54.0256546860658	1456.5029	4
74.63034419267025	-54.025654667810585	1456.4326	4
74.63034419508998	-54.02565467941114	1456.4773	4
74.63033801244484	-54.02565833511695	1456.7452	4
74.63033774275884	-54.0256570502977	1451.7906	2
74.630338001111	-54.02565828348506	1456.5452	4
74.63033800502245	-54.025658302237346	1456.6174	4
74.6303380001433	-54.02565827884569	1456.5272	4
74.63033799360105	-54.02565824748068	1456.4064	4
74.63033799528796	-54.02565825556824	1456.4376	4
74.6303380053899	-54.02565830399917	1456.6241	4
74.63033800231689	-54.025658289266254	1456.5674	4
74.6303380005722	-54.025658280901986	1456.5352	4
74.63033725580627	-54.02565472655932	1442.8313	1
74.6303318144312	-54.025661924795735	1456.7566	4
74.63033179855525	-54.02566185138751	1456.4727	4
74.63033180576477	-54.02566188595162	1456.6058	4
74.63033180925238	-54.02566190267204	1456.6703	4
74.63033180090967	-54.02566186267523	1456.5161	4
74.6303318039923	-54.025661877454	1456.5731	4
74.63033180352387	-54.02566187520829	1456.5645	4
74.63032560441216	-54.02566545716509	1456.5482	4
74.63032561167776	-54.0256654919983	1456.6825	4
74.6303257542801	-54.025666170260195	1459.2985	2
74.63032560508883	-54.02566546040927	1456.5608	4
74.63032560579957	-54.02566546381674	1456.5739	4
74.63032561394441	-54.02566550286521	1456.7244	4
74.6303256106397	-54.025665487021485	1456.6633	4
74.63032560047482	-54.025665438288534	1456.4755	4
74.63032557617717	-54.02566532179955	1456.0266	4
74.63032561017016	-54.025665484770514	1456.6547	4
74.63032559151377	-54.02566539532712	1456.3099	4
74.63032557974874	-54.02566533892251	1456.0925	4
74.63032560683227	-54.0256654687678	1456.5929	4
74.63032457691544	-54.0256605527245	1437.6393	0
74.63031940562212	-54.02566904568937	1456.5564	4
74.63031923282973	-54.025668219980936	1453.3733	2
74.63031941036472	-54.025669068426815	1456.644	4
74.63031941202419	-54.025669076382776	1456.6747	4
74.63031938717802	-54.02566895726361	1456.2156	4
74.6303194021032	-54.02566902881865	1456.4913	4
74.63031940715923	-54.025669053058834	1456.5848	4
74.63031938860624	-54.0256689641108	1456.2421	4
74.63031941136694	-54.02566907323161	1456.6625	4
74.63031939792707	-54.025669008797266	1456.4142	4
74.63031940891473	-54.02566906147522	1456.6172	4
74.63031940600335	-54.02566904751721	1456.5635	4
74.63031320623632	-54.02567263394004	1456.5636	4
74.63031320034771	-54.02567260570851	1456.4547	4
74.6303132169858	-54.02567268277131	1456.7528	4
74.63031318703855	-54.02567254190055	1456.2089	4
74.63031319857436	-54.025672597206416	1456.422	4
74.63031320952116	-54.02567264968867	1456.6243	4
74.63031320067563	-54.025672607280455	1456.4608	4
74.63031320915681	-54.02567264794171	1456.6176	4
74.630313202071	-54.02567261397038	1456.4866	4
74.63031224197668	-54.02566803264223	1438.8228	0
74.63030699571355	-54.02567617141738	1456.3751	4
74.63030723853217	-54.025677330153904	1460.8428	1
74.63030700124273	-54.02567619792592	1456.4773	4
74.630307005	-54.02567621593954	1456.5466	4
74.63030700264848	-54.02567620466559	1456.5032	4
74.63030699994204	-54.025676191690046	1456.4532	4
74.6303069985681	-54.02567618510286	1456.4279	4
74.63030700302426	-54.02567620646705	1456.5101	4
74.63030700471974	-54.025676214595755	1456.5415	4
74.6303070122276	-54.02567625059071	1456.6802	4
74.63030566520945	-54.02566982233168	1431.8956	0
74.63030218579928	-54.025686394060564	1481.9626	0
74.63030078968653	-54.02567973310676	1456.28	4
74.63030080140115	-54.02567978927051	1456.4965	4
74.63030080773864	-54.02567981965432	1456.6135	4
74.6303008035698	-54.025679799667635	1456.5365	4
74.63030080135225	-54.025679789036	1456.4955	4
74.63030080183886	-54.02567979136908	1456.5045	4
74.63030079929932	-54.02567977919367	1456.4576	4
74.6303007983521	-54.02567977465227	1456.4401	4
74.63030079884031	-54.025679776992895	1456.4491	4
74.6303008040232	-54.025679801841385	1456.5449	4
74.63030080513222	-54.02567980715841	1456.5653	4
74.63030080396922	-54.02567980158261	1456.5438	4
74.6303008012713	-54.02567978864801	1456.494	4
74.63030007437003	-54.025676319880446	1443.1199	2
74.63029460708496	-54.025683407319065	1456.6195	4
74.63029460223751	-54.0256833840788	1456.53	4
74.63029460721106	-54.025683407923616	1456.622	4
74.63029457491766	-54.025683253098194	1456.0253	4
74.63029459851106	-54.02568336621303	1456.4612	4
74.6302946022727	-54.0256833842476	1456.5306	4
74.63029460062015	-54.02568337632468	1456.5001	4
74.63029459965247	-54.02568337168517	1456.4823	4
74.63029459959873	-54.02568337142753	1456.4812	4
74.63029460148068	-54.02568338045013	1456.516	4
74.6302945957545	-54.02568335299703	1456.4103	4
74.6302945930046	-54.025683339813085	1456.3594	4
74.63029460078516	-54.025683377115776	1456.5032	4
74.63028836629493	-54.02568680777125	1455.9032	4
74.63028839793223	-54.025686959451676	1456.4877	4
74.6302883922311	-54.02568693211839	1456.3823	4
74.63028840320464	-54.02568698472955	1456.5851	4
74.63028839752397	-54.02568695749441	1456.4801	4
74.63028840232421	-54.02568698050831	1456.5688	4
74.63028205981261	-54.02568988881251	1453.9589	2
74.63028219707783	-54.02569054420766	1456.4857	4
74.6302821682435	-54.025690405965264	1455.9529	4
74.63028220179376	-54.02569056681761	1456.5728	4
74.63028220448261	-54.02569057970897	1456.6224	4
74.63028220071557	-54.02569056164835	1456.5529	4
74.63028220014493	-54.02569055891251	1456.5424	4
74.6302821983743	-54.025690550423434	1456.5096	4
74.63028219406755	-54.02569052977519	1456.43	4
74.63028118350337	-54.02568570639845	1437.8334	0
74.63027599887663	-54.02569415442127	1456.5776	4
74.63027648903517	-54.02569649360996	1465.5966	1
74.63027599067942	-54.0256941151206	1456.4261	4
74.63027599535829	-54.025694137552804	1456.5126	4
74.63027599538147	-54.025694137664125	1456.5131	4
74.63027599484603	-54.025694135096785	1456.5032	4
74.6302759967964	-54.02569414444781	1456.5392	4
74.63027686645097	-54.02569829226671	1472.5325	0
74.63027600339665	-54.0256941760918	1456.6611	4
74.63027598524066	-54.02569408904525	1456.3257	4
74.63027450263633	-54.025687013330966	1429.0448	0
74.6302697946514	-54.02569773611248	1456.5607	4
74.6302697838242	-54.02569768420255	1456.3606	4
74.63026978094483	-54.025697670397705	1456.3075	4
74.6302697864373	-54.02569769673082	1456.4089	4
74.63026979562082	-54.02569774076027	1456.5786	4
74.63026978639184	-54.02569769651284	1456.4081	4
74.63026978994513	-54.02569771354874	1456.4738	4
74.63026358832931	-54.02570131311218	1456.5247	4
74.63026358425765	-54.025701293590835	1456.4495	4
74.63026358373426	-54.02570129108144	1456.4397	4
74.63026359628975	-54.02570135127779	1456.6718	4
74.63026357991868	-54.02570127278808	1456.3693	4
74.6302635682011	-54.02570121660907	1456.1527	4
74.63026359240259	-54.02570133264114	1456.5999	4
74.630263591591	-54.02570132874989	1456.585	4
74.63026358567268	-54.025701300375175	1456.4756	4
74.63026316708849	-54.02569930162342	1448.7697	2
74.63026189380719	-54.02569322673992	1425.3468	0
74.6302573819912	-54.02570489294876	1456.4995	4
74.63025738034916	-54.02570488507602	1456.4691	4
74.63025737676276	-54.02570486788119	1456.403	4
74.63025738046181	-54.02570488561614	1456.4713	4
74.63025737787564	-54.02570487321683	1456.4235	4
74.6302573789585	-54.02570487840862	1456.4435	4
74.63025738630064	-54.025704913610014	1456.5791	4
74.63025738233071	-54.02570489457644	1456.5057	4
74.63025117474939	-54.0257084714017	1456.469	4
74.6302511762824	-54.02570847875154	1456.4973	4
74.63025117137454	-54.02570845522112	1456.4066	4
74.63025117765952	-54.02570848535396	1456.5228	4
74.63025118504397	-54.02570852075846	1456.6592	4
74.63025117712394	-54.02570848278607	1456.513	4
74.63025117137643	-54.02570845523015	1456.4067	4
74.6302511779186	-54.02570848659614	1456.5276	4
74.63025117727109	-54.02570848349178	1456.5156	4
74.6302511689173	-54.02570844344004	1456.3612	4
74.63025117253346	-54.02570846077741	1456.4281	4
74.6302508091969	-54.02570672689474	1449.7429	2
74.63024654063834	-54.0257195575062	1485.3862	0
74.6302449797065	-54.02571210884131	1456.6669	4
74.63024497167424	-54.025712070330925	1456.5184	4
74.63024497319878	-54.02571207764032	1456.5466	4
74.63024497402854	-54.02571208161862	1456.5619	4
74.63024497489808	-54.02571208578744	1456.578	4
74.63024496158017	-54.025712021935355	1456.3319	4
74.63024497290647	-54.025712076238776	1456.5411	4
74.6302449679356	-54.02571205240611	1456.4493	4
74.6302449753576	-54.02571208799071	1456.5864	4
74.6302449705988	-54.02571206517483	1456.4985	4
74.63024495712678	-54.02571200058378	1456.2496	4
74.63024497090204	-54.02571206662874	1456.5042	4
74.63024496391752	-54.025712033141616	1456.3751	4
74.63023875798672	-54.02571562885094	1456.4089	4
74.63023876122989	-54.02571564440035	1456.4689	4
74.63023876016902	-54.025715639313816	1456.4492	4
74.63023875845789	-54.025715631109925	1456.4176	4
74.63023876640707	-54.02571566922213	1456.5645	4
74.63023867716062	-54.02571524133202	1454.9155	2
74.63023875480495	-54.02571561359594	1456.3501	4
74.63023876529972	-54.02571566391291	1456.5441	4
74.63023876123893	-54.02571564444359	1456.469	4
74.63023876027817	-54.02571563983729	1456.4513	4
74.6302340333343	-54.02572628697349	1483.6768	0
74.63023255286164	-54.02571922402253	1456.4437	4
74.63023226497867	-54.02571784918019	1451.1433	2
74.63023255118382	-54.025719215978356	1456.4127	4
74.63023255476689	-54.02571923315735	1456.4789	4
74.63023255267476	-54.0257192231264	1456.4403	4
74.6302325694549	-54.025719300873945	1456.741	4
74.63023255943074	-54.02571925551811	1456.5651	4
74.63023336030992	-54.02572307639243	1471.2974	0
74.63023255541903	-54.02571923628408	1456.491	4
74.6302325605551	-54.02571926090881	1456.5859	4
74.6302325236757	-54.0257190840907	1455.9045	4
74.63023255797762	-54.0257192485511	1456.5382	4
74.63022633973775	-54.02572278641469	1456.3511	4
74.63022635642571	-54.025722866425376	1456.6594	4
74.63022634406214	-54.02572280714812	1456.431	4
74.63022635506502	-54.02572285990139	1456.6343	4
74.63022635070391	-54.025722838992024	1456.5537	4
74.63022634742163	-54.025722823255094	1456.493	4
74.63022634262337	-54.02572280024994	1456.4044	4
74.63022604643993	-54.02572138560642	1450.9506	2
74.63022634192245	-54.02572279688935	1456.3915	4
74.63022634940971	-54.025722832787	1456.5298	4
74.63022634833553	-54.02572282763681	1456.51	4
74.63022106718883	-54.025730839894074	1473.5747	0
74.63022013533133	-54.02572639372252	1456.4315	4
74.63022014100312	-54.02572642091612	1456.5363	4
74.63022013984042	-54.02572641534158	1456.5149	4
74.63022014049437	-54.025726418476836	1456.5269	4
74.63022014218852	-54.025726426599576	1456.5582	4
74.6302201382276	-54.02572640760872	1456.485	4
74.6302201377285	-54.02572640521593	1456.4758	4
74.63022014244378	-54.025726427823244	1456.563	4
74.63022012428397	-54.02572634075569	1456.2274	4
74.63021379781304	-54.025729368678554	1454.0739	2
74.63021393210778	-54.02573000985457	1456.5458	4
74.63021393112489	-54.025730005142044	1456.5277	4
74.63021393013935	-54.02573000041696	1456.5095	4
74.63021392844362	-54.0257299922866	1456.4781	4
74.6302139352426	-54.02573002488448	1456.6038	4
74.6302139271971	-54.02572998631017	1456.4551	4
74.63021393890384	-54.02573004243857	1456.6714	4
74.6302139266541	-54.025729983706654	1456.4451	4
74.63021391214723	-54.025729914152855	1456.177	4
74.63021393882707	-54.02573004207051	1456.67	4
74.63020771483535	-54.025733559328486	1456.4042	4
74.63020772483617	-54.02573360727797	1456.589	4
74.63020772201708	-54.02573359376164	1456.5369	4
74.63020771902727	-54.02573357942685	1456.4817	4
74.63020772342912	-54.0257336005319	1456.563	4
74.63020772692124	-54.02573361727507	1456.6276	4
74.63020771672105	-54.0257335683695	1456.4391	4
74.6302077272965	-54.02573361907405	1456.6344	4
74.63020772470345	-54.02573360664152	1456.5865	4
74.63020771991735	-54.02573358369442	1456.498	4
74.63020771891786	-54.02573357890212	1456.4796	4
74.6302060723874	-54.02572571969481	1426.1783	0
74.6302070563002	-54.02573041547344	1444.2832	2
74.6302068915222	-54.025729628141974	1441.2479	0
74.6302015223705	-54.0257372307419	1456.7324	4
74.63020148133107	-54.02573703668087	1455.9835	4
74.63020150505511	-54.0257371504274	1456.4219	4
74.63020151162372	-54.025737181921116	1456.5432	4
74.63020148792107	-54.02573706827698	1456.1052	4
74.63020151170967	-54.025737182333046	1456.5448	4
74.63020151144049	-54.02573718104242	1456.5398	4
74.6302020063278	-54.02573954299194	1465.6465	1
74.6302015132459	-54.025737189698624	1456.5732	4
74.63020093514199	-54.025734428761865	1445.929	2
74.63020084210724	-54.025733985405786	1444.2192	2
74.63019530393802	-54.02574078631227	1456.6119	4
74.63019529548978	-54.02574074580643	1456.4559	4
74.63019622332897	-54.02574517276551	1473.525	0
74.63019529999389	-54.02574076740182	1456.5391	4
74.63019529871787	-54.02574076128371	1456.5155	4
74.63019529542667	-54.025740745503775	1456.4547	4
74.63019600280326	-54.02574412084737	1469.469	0
74.63019523438814	-54.02574045284983	1455.3269	2
74.63019529760773	-54.025740755961166	1456.495	4
74.6301952742218	-54.025740643835455	1456.0629	4
74.6301953003834	-54.025740769269326	1456.5463	4
74.63019530114103	-54.02574077290188	1456.5603	4
74.63019529907827	-54.025740763011775	1456.5222	4
74.63019492729163	-54.02573898856625	1449.6807	2
74.63018905400362	-54.02574419390625	1455.9211	4
74.63018872703185	-54.02574263432456	1449.9077	2
74.63018908733905	-54.02574435373606	1456.5371	4
74.63018908865418	-54.02574436004171	1456.5614	4
74.63018907769407	-54.02574430749235	1456.3589	4
74.63018908487753	-54.02574434193411	1456.4917	4
74.63018908927074	-54.025744362997855	1456.5728	4
74.63018869075593	-54.02574246039633	1449.2374	2
74.63018908905013	-54.0257443619402	1456.5687	4
74.6301890869789	-54.02574435200941	1456.5305	4
74.6301890968461	-54.02574439931848	1456.7128	4
74.63018844798898	-54.02574130183774	1444.7705	2
74.63018287509914	-54.0257479428864	1456.5469	4
74.63018287594525	-54.025747946943135	1456.5625	4
74.63018288151153	-54.025747973631226	1456.6654	4
74.63018286906282	-54.0257479139446	1456.4353	4
74.63018287914171	-54.02574796226896	1456.6216	4
74.63018287054116	-54.02574792103256	1456.4626	4
74.63018287877168	-54.02574796049478	1456.6147	4
74.6301828735498	-54.025747935458035	1456.5183	4
74.63018288012869	-54.02574796700103	1456.6398	4
74.63017664039464	-54.025751428022296	1456.1555	4
74.6301766576622	-54.02575151081386	1456.4746	4
74.63017668299915	-54.025751629589735	1456.9335	4
74.63017665473416	-54.025751496774944	1456.4205	4
74.63017665971539	-54.02575152065799	1456.5126	4
74.63017666373325	-54.025751539922005	1456.5868	4
74.63017666068248	-54.02575152529479	1456.5304	4
74.63017698741189	-54.02575308372352	1462.5394	1
74.63017045302261	-54.02575514063561	1456.6418	4
74.63017044810933	-54.0257551170782	1456.551	4
74.63017044560561	-54.02575510507386	1456.5048	4
74.63017045389769	-54.025755144831216	1456.658	4
74.63017044126818	-54.025755084277485	1456.4247	4
74.63017044700695	-54.02575511179264	1456.5306	4
74.63017044901032	-54.02575512139822	1456.5677	4
74.6301704476114	-54.02575511469082	1456.5419	4
74.63017044666024	-54.02575511013038	1456.5243	4
74.6301704504187	-54.02575512815074	1456.5938	4
74.63016919651588	-54.02574914319551	1433.5184	0
74.63016423727917	-54.02575872311004	1456.6255	4
74.63016423992902	-54.025758735815025	1456.6744	4
74.63016422454022	-54.02575866203139	1456.39	4
74.63016422535654	-54.02575866594508	1456.4052	4
74.63016422731116	-54.025758675316844	1456.4413	4
74.63016423843787	-54.0257587286656	1456.6469	4
74.63016423557778	-54.02575871495256	1456.594	4
74.63016423547758	-54.02575871447205	1456.5922	4
74.63015802563866	-54.02576232869102	1456.6979	4
74.63015801742493	-54.02576228930886	1456.5461	4
74.63015802146762	-54.02576230869208	1456.6208	4
74.63015802388782	-54.02576232029604	1456.6655	4
74.63015802077211	-54.02576230535745	1456.608	4
74.63015802383761	-54.025762320055364	1456.6647	4
74.6301580194265	-54.02576229890553	1456.5831	4
74.63015800558466	-54.02576223253871	1456.3274	4
74.63015801943132	-54.025762298928775	1456.5833	4
74.63015180620573	-54.0257659003734	1456.6395	4
74.63015181209626	-54.025765925911315	1456.7391	4
74.63015179287098	-54.02576583643765	1456.3932	4
74.63015180091433	-54.02576587500292	1456.5417	4
74.63015180534046	-54.02576589622474	1456.6235	4
74.63015180582653	-54.025765898555136	1456.6326	4
74.63015180466516	-54.02576589298683	1456.6111	4
74.63015180299439	-54.02576588497594	1456.5802	4
74.63015180147484	-54.02576587769032	1456.5521	4
74.63015180346858	-54.02576588724961	1456.589	4
74.63014558535859	-54.0257694687679	1456.5684	4
74.63014558661943	-54.025769474813046	1456.5917	4
74.6301455838335	-54.025769461455596	1456.5402	4
74.63014559397277	-54.0257695073651	1456.7183	4
74.63014559039057	-54.025769492894625	1456.6614	4
74.63014558273426	-54.025769456184996	1456.5199	4
74.63014554874069	-54.025769293196326	1455.8917	4
74.63014558739616	-54.02576947853744	1456.606	4
74.63014558702798	-54.02576947677208	1456.5992	4
74.63013935463574	-54.025772990844004	1456.3195	4
74.63013931863763	-54.025772818243674	1455.6543	3
74.63013936235092	-54.02577302783599	1456.462	4
74.63013937399896	-54.02577308368502	1456.6772	4
74.63013936810412	-54.02577305542097	1456.5684	4
74.63013937456965	-54.02577308642122	1456.6879	4
74.6301393675682	-54.02577305285144	1456.5585	4
74.63013936458613	-54.02577303855332	1456.5034	4
74.63013937411822	-54.025773084256684	1456.6794	4
74.63013937454906	-54.02577308632242	1456.6875	4
74.63013936086725	-54.0257730207223	1456.4347	4
74.63013315840227	-54.02577668161952	1456.7206	4
74.63013314420509	-54.02577661625317	1456.4677	4
74.63013315190595	-54.02577665317666	1456.6099	4
74.63013315018569	-54.02577664492841	1456.5781	4
74.63013315029357	-54.02577664544562	1456.5801	4
74.63013314470237	-54.02577661863733	1456.4768	4
74.6301331519582	-54.025776653427116	1456.6108	4
74.63013314515541	-54.02577662080963	1456.4852	4
74.63013314561292	-54.0257766230032	1456.4937	4
74.63013314780643	-54.02577663352068	1456.5342	4
74.63013312686186	-54.02577653309735	1456.1472	4
74.63013314369925	-54.02577661382784	1456.4583	4
74.63012692909663	-54.0257802228112	1456.5428	4
74.63012693484636	-54.02578025037952	1456.6492	4
74.63012692957578	-54.02578022510855	1456.5518	4
74.63012691555141	-54.025780157865654	1456.2926	4
74.6301269239519	-54.025780198143664	1456.4479	4
74.63012692997478	-54.025780227021684	1456.5591	4
74.63012753515142	-54.02578311515359	1467.6947	0
74.63012195136659	-54.02578973612704	1479.3932	0
74.63012071314594	-54.02578382893632	1456.6163	4
74.63012071138498	-54.02578382049314	1456.5837	4
74.63012071188592	-54.02578382289488	1456.593	4
74.63012069686467	-54.02578375087188	1456.3154	4
74.63012071597987	-54.02578384252437	1456.6687	4
74.63012038066596	-54.02578224019141	1450.4915	2
74.63012069526563	-54.0257837432049	1456.2859	4
74.63012071148563	-54.0257838209756	1456.5856	4
74.63012071055864	-54.02578381653097	1456.5685	4
74.63011448754852	-54.02578739492972	1456.5337	4
74.6301144898685	-54.025787406053475	1456.5767	4
74.6301144827134	-54.02578737174647	1456.4445	4
74.63011448806617	-54.02578739741172	1456.5433	4
74.63011449312042	-54.02578742164565	1456.6367	4
74.63011448748259	-54.02578739461362	1456.5325	4
74.63011448056791	-54.02578736145948	1456.4048	4
74.6301144871209	-54.02578739287927	1456.5259	4
74.63011447953443	-54.02578735650409	1456.3856	4
74.63011448181601	-54.02578736744372	1456.4279	4
74.63011448265027	-54.02578737144379	1456.4432	4
74.63010822952766	-54.02579080662986	1455.8574	4
74.63010827469766	-54.02579102320941	1456.692	4
74.63010826841084	-54.025790993065726	1456.5758	4
74.63010827444587	-54.02579102200227	1456.6874	4
74.63010826366428	-54.02579097030692	1456.4882	4
74.63010826808697	-54.02579099151282	1456.5698	4
74.6301082665419	-54.02579098410456	1456.5414	4
74.6301082620875	-54.02579096274676	1456.459	4
74.63010827113159	-54.025791006111	1456.6261	4
74.63010826738706	-54.02579098815689	1456.557	4
74.63010826481144	-54.02579097580733	1456.5094	4
74.63010826024477	-54.025790953911226	1456.4249	4
74.63010823339508	-54.02579082517333	1455.9288	4
74.63010204218007	-54.02579455838708	1456.4923	4
74.63010205125285	-54.02579460188906	1456.6599	4
74.63010204556605	-54.02579457462217	1456.5549	4
74.63010204709425	-54.025794581949526	1456.5831	4
74.63010204785792	-54.02579458561114	1456.5973	4
74.63010204718705	-54.02579458239451	1456.5848	4
74.63010204831983	-54.02579458782587	1456.6057	4
74.63010205213416	-54.025794606114744	1456.6763	4
74.63009583291345	-54.02579820854418	1456.7355	4
74.63009581736462	-54.0257981366961	1456.4575	4
74.63009581904716	-54.02579814476323	1456.4886	4
74.63009582843591	-54.02579818978051	1456.6621	4
74.63009582691662	-54.02579818249573	1456.634	4
74.6300958211769	-54.02579815497503	1456.528	4
74.63009582169151	-54.025798157442495	1456.5375	4
74.63009582130607	-54.02579815559434	1456.5304	4
74.63009581248765	-54.02579811331199	1456.3674	4
74.63009581120822	-54.025798107177366	1456.3438	4
74.63009582045092	-54.0257981514942	1456.5145	4
74.63009568716932	-54.025797515142116	1454.0612	2
74.63009582654489	-54.02579818071359	1456.6272	4
74.63009582318806	-54.02579816461813	1456.5652	4
74.63009582317476	-54.02579816455431	1456.565	4
74.63009517904477	-54.02579508961294	1444.7094	2
74.63009105279423	-54.02580868786558	1483.3074	0
74.63008960340191	-54.02580177077854	1456.6375	4
74.63008960186605	-54.02580176341425	1456.609	4
74.63008959773404	-54.02580174360209	1456.5327	4
74.63008959991357	-54.02580175405255	1456.573	4
74.63008937253248	-54.02580066651066	1452.3807	2
74.63008959863602	-54.025801747926856	1456.5493	4
74.63008959586247	-54.025801734628374	1456.4982	4
74.63008958943202	-54.02580170379562	1456.3793	4
74.63008960109651	-54.02580175972448	1456.5948	4
74.6300895790743	-54.02580165413232	1456.1879	4
74.63008960769936	-54.025801788678606	1456.7075	4
74.63008337044353	-54.025805317542655	1456.4806	4
74.63008337787214	-54.025805353161324	1456.6178	4
74.63008337568196	-54.02580534265994	1456.5774	4
74.63008337369376	-54.02580533312678	1456.5406	4
74.63008338168734	-54.02580537145448	1456.6884	4
74.63008337759	-54.0258053518085	1456.6125	4
74.63008337410892	-54.02580533511743	1456.5482	4
74.63008336074613	-54.0258052710454	1456.3014	4
74.63008326797652	-54.025804826232516	1454.5872	2
74.63008338520446	-54.02580538561325	1456.744	4
74.6300833772064	-54.02580534996937	1456.6055	4
74.63008337350058	-54.025805332200626	1456.537	4
74.63008188168064	-54.02579821166665	1429.0833	0
74.63007715889941	-54.02580896557456	1456.7158	4
74.63007715506951	-54.02580894991622	1456.6543	4
74.63007715649975	-54.025808956773886	1456.6808	4
74.63007715303415	-54.02580894015697	1456.6167	4
74.63007715501669	-54.025808949662895	1456.6533	4
74.63007712656109	-54.025808813223136	1456.1276	4
74.63007715050796	-54.02580892804427	1456.5701	4
74.63007709630847	-54.025808668167194	1455.5685	3
74.63007686660806	-54.02580757220458	1451.3428	2
74.63007715218816	-54.02580893610065	1456.6011	4
74.63007715358505	-54.025808942798385	1456.627	4
74.63007713798568	-54.02580886800209	1456.3386	4
74.6300771471799	-54.02580891208677	1456.5085	4
74.63007092752841	-54.025812520286756	1456.5919	4
74.6300709307604	-54.02581253578366	1456.6517	4
74.63007089306592	-54.02581235504472	1455.9552	4
74.6300709275815	-54.025812520541194	1456.5929	4
74.630070928309	-54.02581252402959	1456.6064	4
74.6300709329812	-54.025812546431965	1456.6927	4
74.63007093124673	-54.025812538115424	1456.6606	4
74.63006975827746	-54.02580693826792	1435.0704	0
74.63007037666597	-54.02580988981268	1446.4504	2
74.63006470630152	-54.02581613473355	1456.6951	4
74.63006470269858	-54.025816117457985	1456.6284	4
74.63006471176584	-54.02581615822885	1456.7867	4
74.63006469716471	-54.02581609092399	1456.5262	4
74.63006469499952	-54.02581608054228	1456.4862	4
74.63006470832822	-54.02581614174589	1456.7231	4
74.63006467946197	-54.02581600604189	1456.1991	4
74.63006469908197	-54.02581610011694	1456.5616	4
74.6300584830499	-54.02581974062587	1456.766	4
74.63005848789132	-54.02581976383974	1456.8555	4
74.63005847743818	-54.02581971642373	1456.6716	4
74.63005847470673	-54.02581970332673	1456.6211	4
74.6300584786961	-54.02581972245527	1456.6948	4
74.6300584722284	-54.02581969144353	1456.5753	4
74.63005846833848	-54.02581967279205	1456.5034	4
74.63005846808485	-54.02581967157577	1456.4988	4
74.63005223986212	-54.0258232577273	1456.4932	4
74.63005224128011	-54.02582326452638	1456.5194	4
74.63005224528303	-54.02582328371966	1456.5934	4
74.63005224616268	-54.025823287937484	1456.6096	4
74.63004602119652	-54.02582689610089	1456.6876	4
74.63004601667458	-54.02582687441885	1456.604	4
74.63004602638154	-54.025826918257124	1456.774	4
74.63004601152794	-54.02582684974114	1456.5089	4
74.63004601899722	-54.02582688555566	1456.647	4
74.63004601297264	-54.025826856668296	1456.5356	4
74.63004601662372	-54.0258268741749	1456.603	4
74.63004091205718	-54.02583583390048	1477.3143	0
74.6300397877605	-54.0258304700728	1456.6323	4
74.63003979084971	-54.02583048488518	1456.6895	4
74.63003979499896	-54.02583050207516	1456.7568	4
74.6300397946391	-54.02583050034946	1456.7501	4
74.6300397970629	-54.025830511971456	1456.7949	4
74.63003978697472	-54.02583046630512	1456.6178	4
74.63003978519154	-54.025830457754985	1456.585	4
74.63003973125001	-54.02583019911118	1455.5881	3
74.63003979709858	-54.02583051214245	1456.7957	4
74.63003355572853	-54.02583405223325	1456.6094	4
74.63003355872688	-54.02583406661002	1456.6648	4
74.63003356170466	-54.02583407818289	1456.7106	4
74.63003355944558	-54.02583407005613	1456.6781	4
74.63003356592651	-54.025834098426216	1456.7886	4
74.63003356131802	-54.02583407632893	1456.7034	4
74.63003381653316	-54.02583529464987	1461.4008	1
74.63003350095774	-54.02583378961269	1455.5974	3
74.63003355996412	-54.025834072542494	1456.6877	4
74.63002732589646	-54.02583764891299	1456.6421	4
74.63002732286982	-54.025837634400474	1456.5862	4
74.6300273284833	-54.025837661316544	1456.69	4
74.6300272765324	-54.025837412216575	1455.73	3
74.63002732466347	-54.02583764300083	1456.6193	4
74.63002733034652	-54.025837667545396	1456.715	4
74.63002733122393	-54.02583767175237	1456.7312	4
74.63002733389897	-54.025837684578775	1456.7806	4
74.63002109830076	-54.02584125760264	1456.7218	4
74.63002109346439	-54.0258412371179	1456.6417	4
74.63002110004948	-54.02584126598748	1456.7542	4
74.6300210995871	-54.02584126377045	1456.7456	4
74.63002110051802	-54.02584126823404	1456.7628	4
74.63002110281937	-54.02584127926896	1456.8053	4
74.63002109530281	-54.02584124593287	1456.6757	4
74.63002109770004	-54.025841254722	1456.7107	4
74.63002109691332	-54.025841250949846	1456.6962	4
74.63001486990002	-54.02584486665587	1456.8025	4
74.63001486224076	-54.02584483263554	1456.6703	4
74.63001486602779	-54.025844848088795	1456.731	4
74.63001486208833	-54.02584483190464	1456.6675	4
74.63001486219068	-54.025844832395386	1456.6693	4
74.63001486701758	-54.02584485283488	1456.7491	4
74.63001485027054	-54.025844775239236	1456.4491	4
74.63001479512722	-54.02584451083076	1455.43	3
74.63001486781269	-54.025844856647225	1456.7639	4
74.63001486652905	-54.0258448504923	1456.7401	4
74.63000863116758	-54.025848432696534	1456.716	4
74.63000860254807	-54.02584829817295	1456.1964	4
74.63000863575402	-54.025848454688166	1456.8007	4
74.63000863852564	-54.0258484679781	1456.8519	4
74.63000863311962	-54.025848442056464	1456.7521	4
74.63000863240885	-54.025848438648346	1456.7389	4
74.63000862388627	-54.025848400488414	1456.5907	4
74.63000239832255	-54.02585203134673	1456.7546	4
74.63000239406742	-54.02585201364897	1456.6853	4
74.63000239608884	-54.02585202063634	1456.7134	4
74.63000239215316	-54.025852004470224	1456.6499	4
74.63000239862056	-54.02585203277553	1456.7601	4
74.63000240223028	-54.02585205008407	1456.8268	4
74.63000239944502	-54.02585203672889	1456.7754	4
74.63000238851336	-54.025851987017454	1456.5826	4
74.63000240853181	-54.02585208029977	1456.9432	4
74.63000239772211	-54.025852028467654	1456.7435	4
74.62999616415564	-54.02585562740457	1456.7831	4
74.6299961611342	-54.0258556129169	1456.7272	4
74.62999616618212	-54.02585563712124	1456.8204	4
74.62999615108197	-54.02585556742193	1456.5508	4
74.62999616690765	-54.02585564060007	1456.8339	4
74.62999615050562	-54.02585556465847	1456.5402	4
74.62999615085512	-54.02585556633419	1456.5466	4
74.6299961566895	-54.025855594309945	1456.6544	4
74.62998992463426	-54.02585920187917	1456.7279	4
74.6299899330027	-54.02585924200565	1456.8826	4
74.62998992375418	-54.02585919765926	1456.7117	4
74.6299899205947	-54.025859185214976	1456.6626	4
74.62998988775308	-54.025859027740466	1456.0557	4
74.6299899262285	-54.0258592095235	1456.7573	4
74.62998992569604	-54.02585920697043	1456.7476	4
74.62998991724606	-54.02585916915836	1456.6007	4
74.62998991986191	-54.025859181701286	1456.649	4
74.62998992990596	-54.0258592271569	1456.8253	4
74.62998992357939	-54.02585919682122	1456.7084	4
74.62998369137489	-54.02586280799473	1456.7953	4
74.62998368399572	-54.025862775317	1456.6682	4
74.62998368794803	-54.025862791563036	1456.7319	4
74.62998369382727	-54.02586281975388	1456.8406	4
74.62998368853452	-54.025862794375236	1456.7428	4
74.62998359441022	-54.02586234575636	1455.0128	2
74.62998368748147	-54.025862789325814	1456.7234	4
74.629983683647	-54.02586277364484	1456.6619	4
74.62998368768696	-54.025862790311216	1456.7272	4
74.62998368985512	-54.02586280070729	1456.7672	4
74.62998368747526	-54.02586278929603	1456.7233	4
74.62997894069846	-54.025873497238585	1484.1713	0
74.62997744590828	-54.02586636490602	1456.6705	4
74.62997745032007	-54.02586638335511	1456.7428	4
74.62997744819941	-54.0258663731866	1456.7036	4
74.62997744215654	-54.02586634691651	1456.6012	4
74.62997745530276	-54.02586640724704	1456.8348	4
74.62997744937928	-54.025866378843986	1456.7253	4
74.62997745607584	-54.02586641095395	1456.8491	4
74.62997742529498	-54.02586626606545	1456.2897	4
74.62997744954534	-54.02586637964035	1456.7284	4
74.62997744539416	-54.025866362440766	1456.661	4
74.6299774466417	-54.02586636842278	1456.6841	4
74.62997095886867	-54.02586877032721	1452.1067	2
74.62997121227504	-54.025869977293844	1456.7614	4
74.62997120714283	-54.025869955390334	1456.6759	4
74.62997121659151	-54.025869997991556	1456.8412	4
74.6299712098577	-54.02586996570284	1456.7167	4
74.62997121555226	-54.02586999300818	1456.8219	4
74.62997120997471	-54.02586996626395	1456.7189	4
74.62997120945958	-54.0258699637939	1456.7094	4
74.62997120166398	-54.02586992911936	1456.5746	4
74.62997118161235	-54.02586983297183	1456.2041	4
74.62997121380324	-54.02586998462186	1456.7897	4
74.62996496935891	-54.0258735545363	1456.7142	4
74.62996497047568	-54.025873559891366	1456.7349	4
74.62996497134137	-54.025873564042364	1456.7509	4
74.6299649724734	-54.02587356947033	1456.7717	4
74.62996496389302	-54.0258735310327	1456.6226	4
74.62996496667223	-54.02587354435905	1456.674	4
74.62996495624924	-54.02587349438066	1456.4813	4
74.6299649694794	-54.02587355511422	1456.7164	4
74.6299635440262	-54.025866752524045	1430.4878	0
74.62996354167323	-54.0258667412416	1430.4443	0
74.62995872981756	-54.025877149645304	1456.7365	4
74.62995872553711	-54.02587713182597	1456.6667	4
74.62995872922609	-54.02587714680926	1456.7256	4
74.6299587325416	-54.025877162707204	1456.7869	4
74.62995872822273	-54.02587714199813	1456.707	4
74.6299591253557	-54.02587903814003	1464.0176	1
74.62995873439196	-54.02587717157967	1456.821	4
74.62995872588131	-54.02587713347627	1456.6731	4
74.62995836564342	-54.02587541154146	1450.0349	2
74.62995872961304	-54.02587714866457	1456.7327	4
74.62995248585894	-54.025880727770655	1456.6929	4
74.62995248762066	-54.025880736218205	1456.7255	4
74.62995247670055	-54.02588068656145	1456.533	4
74.62995248160513	-54.025880710079	1456.6237	4
74.62995247799083	-54.02588069274827	1456.5569	4
74.62995248472679	-54.02588072504742	1456.6813	4
74.62995248396719	-54.02588072140515	1456.6672	4
74.62995248930746	-54.02588074430639	1456.7566	4
74.62995247936237	-54.025880699324915	1456.5822	4
74.62995248752657	-54.02588073576705	1456.7238	4
74.6299524834633	-54.025880718988894	1456.658	4
74.62995063287264	-54.02587188594871	1422.6012	0
74.62994623800414	-54.02588429163504	1456.5938	4
74.62994624447215	-54.025884319944225	1456.704	4
74.62994625455009	-54.025884368268095	1456.8903	4
74.62994624616921	-54.025884328081446	1456.7354	4
74.62994623802443	-54.02588429173227	1456.5942	4
74.62994624679791	-54.02588433109617	1456.747	4
74.62994624414128	-54.02588431835754	1456.6979	4
74.62994624525328	-54.02588432368957	1456.7184	4
74.62994624032913	-54.02588430278357	1456.6367	4
74.6299462463743	-54.02588432906502	1456.7391	4
74.6299399330246	-54.02588758560551	1455.4542	3
74.62993999802408	-54.02588789728053	1456.6554	4
74.62993999943664	-54.02588790405369	1456.6815	4
74.62993999263325	-54.0258878714313	1456.5558	4
74.6299399989561	-54.025887901749535	1456.6726	4
74.62993999141557	-54.025887865592324	1456.5332	4
74.62993999955647	-54.02588790462825	1456.6837	4
74.62994000470798	-54.025887926624684	1456.7695	4
74.62994000451604	-54.02588792570426	1456.766	4
74.62993527111239	-54.025898727233994	1484.5717	0
74.62993375881965	-54.02589150818417	1456.7378	4
74.6299337630985	-54.0258915287016	1456.8169	4
74.62993376125388	-54.025891519856536	1456.7828	4
74.62993376986242	-54.025891561134756	1456.9419	4
74.62993375677756	-54.02589149839242	1456.7001	4
74.62993376185803	-54.02589152275334	1456.794	4
74.62993375490676	-54.02589149212709	1456.6748	4
74.62993371698711	-54.02589131030067	1455.9741	4
74.6299337580125	-54.02589150431391	1456.7229	4
74.62993373843669	-54.02589141315234	1456.3705	4
74.62993374923002	-54.025891464906934	1456.57	4
74.62993375725586	-54.025891500685745	1456.7089	4
74.629932064374	-54.02588342111674	1425.5569	0
74.62992750830354	-54.02589507451806	1456.6459	4
74.6299275143445	-54.02589510077961	1456.7482	4
74.62992749361428	-54.02589500408243	1456.3744	4
74.62992750755984	-54.02589507095216	1456.6321	4
74.62992751923201	-54.02589512421543	1456.8385	4
74.6299275076242	-54.025895071260805	1456.6333	4
74.62992749914372	-54.02589503059635	1456.4766	4
74.62992750992598	-54.02589508229778	1456.6758	4
74.6299275178434	-54.02589511755697	1456.8127	4
74.62992751109229	-54.02589508518498	1456.688	4
74.62992728613355	-54.02589401190678	1452.5497	2
74.6299275037355	-54.025895052614345	1456.5614	4
74.62992126906205	-54.02589869127894	1456.751	4
74.62992124921685	-54.0258985988253	1456.3936	4
74.62992126636114	-54.02589867832781	1456.701	4
74.62992126989656	-54.02589869528045	1456.7664	4
74.62992127301453	-54.02589871023136	1456.824	4
74.62992126979321	-54.02589869478479	1456.7644	4
74.62992124367565	-54.02589857225487	1456.2911	4
74.62991467457478	-54.025900622220185	1450.3534	2
74.62991502012581	-54.02590227104477	1456.7108	4
74.62991501781701	-54.025902262679104	1456.6775	4
74.6299150272805	-54.02590230535191	1456.843	4
74.62991501759852	-54.02590226163164	1456.6735	4
74.62991502114127	-54.02590227591386	1456.7296	4
74.62991501766227	-54.02590226193717	1456.6747	4
74.62990877412568	-54.02590587169055	1456.7498	4
74.62990877795785	-54.0259058900662	1456.8206	4
74.62990877568859	-54.02590587918484	1456.7786	4
74.62990877475605	-54.02590587471325	1456.7614	4
74.62990876477205	-54.02590582954455	1456.5862	4
74.62990872033063	-54.025905616444604	1455.7649	3
74.62990874596974	-54.02590573938625	1456.2388	4
74.62990876967038	-54.02590585303241	1456.6768	4
74.62990876761421	-54.025905843172836	1456.6387	4
74.62990813386897	-54.0259028178442	1444.9744	1
74.62990252891004	-54.02590947791353	1456.8105	4
74.62990252112515	-54.025909443289855	1456.676	4
74.62990291567098	-54.02591132434795	1463.9297	1
74.62990252185385	-54.02590944407871	1456.6802	4
74.62990249712286	-54.025909328196974	1456.2325	4
74.62990252737174	-54.02590947053725	1456.7822	4
74.62990252306977	-54.025909449909015	1456.7026	4
74.62990250790511	-54.02590937989853	1456.4318	4
74.62990252399008	-54.02590945432198	1456.7197	4
74.62989627188745	-54.02591303455405	1456.6788	4
74.629896268369	-54.025913017682896	1456.6138	4
74.62989626998258	-54.025913025420024	1456.6436	4
74.62989626797416	-54.02591301578963	1456.6064	4
74.62989627151505	-54.02591303276843	1456.6719	4
74.629896266922	-54.02591301074436	1456.587	4
74.62989627609471	-54.02591305202299	1456.7472	4
74.62989627257579	-54.02591303514961	1456.6823	4
74.62989627694462	-54.02591305609853	1456.763	4
74.6298962709019	-54.02591302982835	1456.6606	4
74.62989002027668	-54.02591661877944	1456.6539	4
74.6298900321107	-54.02591667281919	1456.8633	4
74.62989002967265	-54.02591666112865	1456.8182	4
74.62989002225231	-54.02591662554744	1456.681	4
74.62989002051943	-54.025916619943295	1456.6583	4
74.62989001840307	-54.02591660979528	1456.6193	4
74.62989002325962	-54.02591663037765	1456.6997	4
74.62988991924179	-54.02591613430735	1454.7869	2
74.62988377309809	-54.025920223402785	1456.7092	4
74.629883769724	-54.02592020992898	1456.6561	4
74.62988376884692	-54.02592020572329	1456.64	4
74.62988376575467	-54.02592019089563	1456.5829	4
74.62988377700523	-54.02592024213794	1456.7814	4
74.62988377257507	-54.02592022089471	1456.6996	4
74.62988377984883	-54.025920255773194	1456.834	4
74.62988376947281	-54.025920208724486	1456.6515	4
74.62988377416079	-54.02592022849859	1456.7289	4
74.62988377398388	-54.0259202276501	1456.7256	4
74.62988377651284	-54.02592023977689	1456.7723	4
74.62988377047402	-54.02592021352538	1456.67	4
74.62987794275622	-54.02592380927016	1456.7532	4
74.62987794029358	-54.02592379746123	1456.7076	4
74.62987793558547	-54.02592377759029	1456.6299	4
74.62987794054035	-54.02592379864448	1456.7122	4
74.62987793971723	-54.02592379469759	1456.6969	4
74.62987793000104	-54.02592375081205	1456.5267	4
74.62987793329378	-54.02592376660124	1456.5875	4
74.62987793242333	-54.0259237624272	1456.5715	4
74.62987794035399	-54.02592379775101	1456.7087	4
74.62987166369865	-54.02592740412864	1456.7635	4
74.62987165172173	-54.02592734940233	1456.5515	4
74.62987166027587	-54.02592738771569	1456.7003	4
74.62987166055056	-54.02592738903297	1456.7054	4
74.62987166073108	-54.02592738989859	1456.7087	4
74.62987166540636	-54.0259274123174	1456.7952	4
74.62987166601805	-54.02592741525044	1456.8064	4
74.62987165919364	-54.02592738252622	1456.6803	4
74.62987162524294	-54.02592722243136	1456.0623	4
74.62987167294514	-54.02592744846722	1456.9344	4
74.62986538099179	-54.02593098594982	1456.7233	4
74.62986538690261	-54.02593101429328	1456.8324	4
74.62986538058611	-54.025930984004376	1456.7157	4
74.62986538117522	-54.025930986829316	1456.7266	4
74.62986537453449	-54.02593095769126	1456.6132	4
74.6298653729338	-54.025930950015635	1456.5836	4
74.62986538145016	-54.025930988147735	1456.7317	4
74.62986539485894	-54.02593105244539	1456.9795	4
74.62986538672708	-54.025931013451505	1456.8292	4
74.62985907252767	-54.025934438850186	1456.1896	4
74.62985909008049	-54.02593452301922	1456.5139	4
74.62985910467198	-54.025934590282915	1456.7743	4
74.6298596619237	-54.02593725159019	1467.0348	0
74.62985909977219	-54.025934566787356	1456.6837	4
74.62985909062232	-54.025934525617494	1456.5239	4
74.62985896421402	-54.02593392217092	1454.1973	2
74.62985910529724	-54.02593459328119	1456.7858	4
74.62985910673515	-54.02593460017622	1456.8124	4
74.62985910445296	-54.02593458923267	1456.7701	4
74.6298591060367	-54.02593459682696	1456.7994	4
74.62985911119843	-54.0259346215785	1456.8949	4
74.62985283125741	-54.02593822553206	1456.9387	4
74.6298528178958	-54.0259381614606	1456.6918	4
74.62985279753467	-54.02593806653036	1456.3248	4
74.6298528231478	-54.025938186645085	1456.7888	4
74.62985281718709	-54.025938158062154	1456.6787	4
74.62985280172319	-54.02593808661512	1456.4022	4
74.62985282270402	-54.02593818451697	1456.7806	4
74.62985258889661	-54.02593706877641	1452.4786	2
74.6298465480539	-54.025941818250175	1456.9387	4
74.62984652937453	-54.02594173138439	1456.6028	4
74.62984653878455	-54.02594177380179	1456.7673	4
74.62984652299896	-54.025941700812396	1456.485	4
74.62984654704977	-54.02594181343506	1456.9202	4
74.62984653447407	-54.0259417531322	1456.6877	4
74.62984654369856	-54.02594179736557	1456.8582	4
74.62984653395327	-54.025941750634914	1456.6781	4
74.62984648482698	-54.025941517770406	1455.7795	3
74.6298465354431	-54.02594175777891	1456.7057	4
74.6298465352797	-54.025941756995465	1456.7026	4
74.62984592492587	-54.02593884646472	1445.4795	1
74.6298402324966	-54.02594526292152	1456.3665	4
74.62984025910905	-54.02594538782783	1456.8489	4
74.62984023043295	-54.0259452530259	1456.3284	4
74.62984003199198	-54.02594430416878	1452.6705	2
74.62984025792655	-54.02594538215757	1456.827	4
74.6298402486757	-54.0259453405034	1456.6654	4
74.6298402560433	-54.02594537312691	1456.7922	4
74.62984025133731	-54.025945350560725	1456.7053	4
74.62984025394314	-54.02594536305627	1456.7534	4
74.62984025095362	-54.02594534872098	1456.6982	4
74.62984024395476	-54.02594531786553	1456.5782	4
74.62984025383237	-54.02594536252514	1456.7513	4
74.62984025830559	-54.02594538397511	1456.8341	4
74.62983396919944	-54.02594895715102	1456.7576	4
74.62983397179644	-54.02594896960418	1456.8055	4
74.62983393460371	-54.025948793963224	1456.1276	4
74.62983396944671	-54.02594895833667	1456.7622	4
74.6298339602545	-54.02594891696371	1456.6016	4
74.62983486539576	-54.02595323564658	1473.2538	0
74.6298339654549	-54.02594893919537	1456.6884	4
74.62983397533634	-54.02594898657875	1456.871	4
74.62983396891865	-54.02594895580454	1456.7524	4
74.62982768694636	-54.02595256502775	1456.8153	4
74.62982768151745	-54.02595253899526	1456.715	4
74.62982766593456	-54.025952466977536	1456.4364	4
74.62982767777865	-54.0259525237723	1456.6553	4
74.62982768082453	-54.02595253567248	1456.7021	4
74.62982768646351	-54.02595256271252	1456.8064	4
74.62982767964382	-54.02595253001079	1456.6804	4
74.62982768011594	-54.02595253227459	1456.6891	4
74.62982139110657	-54.025956117615486	1456.6571	4
74.62982139586337	-54.02595613771998	1456.7357	4
74.62982138810011	-54.02595610319881	1456.6016	4
74.62982139995276	-54.02595615732916	1456.8113	4
74.6298213956337	-54.0259561366184	1456.7314	4
74.62982133846376	-54.02595586518304	1455.6843	3
74.62982139923108	-54.02595615386866	1456.798	4
74.6298213944639	-54.02595613100908	1456.7098	4
74.6298213933059	-54.02595612545627	1456.6885	4
74.62982139741038	-54.0259561451381	1456.7643	4
74.62982140162316	-54.025956165339075	1456.8422	4
74.62981511523815	-54.02595976707654	1456.8729	4
74.6298150923457	-54.025959660008375	1456.4592	4
74.62981511102124	-54.02595974685587	1456.795	4
74.62981498618495	-54.025959150947685	1454.4974	2
74.6298158211322	-54.025963138445334	1469.871	0
74.62981509545355	-54.02595967491119	1456.5167	4
74.62981511860639	-54.0259597832281	1456.9352	4
74.62981510787142	-54.02595973175178	1456.7368	4
74.62981509430972	-54.02595966942632	1456.4955	4
74.62981510924688	-54.025959738347304	1456.7622	4
74.62980883066592	-54.0259633792862	1456.9446	4
74.62980882208875	-54.02596333815723	1456.786	4
74.6298087731338	-54.02596310611464	1455.8907	3
74.62980881178748	-54.02596329146611	1456.605	4
74.629808824512	-54.02596334977718	1456.8308	4
74.62980881442118	-54.02596330409509	1456.6537	4
74.62980881821375	-54.025963319575794	1456.7145	4
74.62980879987269	-54.02596323433255	1456.3849	4
74.62980880852427	-54.02596327581848	1456.5447	4
74.62980880269654	-54.025963247873456	1456.437	4
74.6298091839968	-54.02596506545828	1463.446	1
74.62980254036685	-54.02596696830785	1456.9263	4
74.62980252858952	-54.02596691183334	1456.7086	4
74.62980253175108	-54.025966926993576	1456.767	4
74.62980253649981	-54.0259669497648	1456.8547	4
74.62980253462267	-54.02596694076341	1456.8201	4
74.62979623994856	-54.02597051305817	1456.7367	4
74.62979624216244	-54.02597052367411	1456.7776	4
74.62979623388932	-54.02597048670833	1456.634	4
74.62979624316071	-54.02597052846113	1456.796	4
74.62979624377721	-54.02597053141729	1456.8074	4
74.62979624081262	-54.02597051720153	1456.7526	4
74.62979623272415	-54.02597048112105	1456.6124	4
74.62979624853722	-54.025970554242235	1456.8954	4
74.62978995303321	-54.025974124273404	1456.8036	4
74.62978995010502	-54.02597411023219	1456.7495	4
74.6297899487028	-54.02597410350839	1456.7236	4
74.62978994962472	-54.02597410792902	1456.7406	4
74.62978995348672	-54.02597412644813	1456.812	4
74.62978995575976	-54.02597413734771	1456.854	4
74.62978994561503	-54.025974088701794	1456.6665	4
74.62978994862476	-54.02597410313408	1456.7222	4
74.62978995122782	-54.025974115616265	1456.7703	4
74.62978995689684	-54.02597414280022	1456.875	4
74.62978995806554	-54.025974148404345	1456.8966	4
74.62978995218936	-54.02597412022676	1456.7881	4
74.62978365133218	-54.02597767401914	1456.631	4
74.62978361507271	-54.02597750014829	1455.9609	3
74.62978365481099	-54.02597768799507	1456.6859	4
74.6297836614823	-54.02597771998527	1456.8092	4
74.62978366516057	-54.02597773762334	1456.8772	4
74.6297833800416	-54.025976378542104	1451.6364	2
74.62978365296703	-54.025977681858436	1456.6613	4
74.62978365039825	-54.02597766954073	1456.6138	4
74.62977737268135	-54.025981333072075	1456.8812	4
74.62977735528759	-54.025981252371366	1456.5691	4
74.62977736776199	-54.02598130948287	1456.7903	4
74.62977736707701	-54.02598130619835	1456.7776	4
74.62977737032207	-54.02598132175897	1456.8375	4
74.62977736644818	-54.025981303183016	1456.766	4
74.62977736132997	-54.02598127864021	1456.6714	4
74.62977736398769	-54.025981291384305	1456.7205	4
74.62977107492576	-54.02598490738613	1456.8031	4
74.62977107427275	-54.02598490425504	1456.791	4
74.62977107447826	-54.02598490524042	1456.7948	4
74.62977085217307	-54.02598384465803	1452.7053	2
74.62977107540121	-54.02598490966607	1456.8119	4
74.62977107251196	-54.02598489581158	1456.7584	4
74.6297710687586	-54.025984877813556	1456.6891	4
74.6297710798406	-54.025984930953754	1456.8939	4
74.62976973356047	-54.02597850506073	1432.1178	0
74.62976477394493	-54.025988472895364	1456.6893	4
74.6297647746172	-54.025988476118904	1456.7018	4
74.62976478441837	-54.02598852311713	1456.8829	4
74.62976477603968	-54.02598848294	1456.728	4
74.62976465206762	-54.02598789117768	1454.4464	2
74.62976477859996	-54.02598849521688	1456.7754	4
74.62976477915643	-54.02598849788552	1456.7856	4
74.6297647688188	-54.02598845102004	1456.6039	4
74.62976477516685	-54.025988478754755	1456.7119	4
74.62976477083411	-54.025988460683706	1456.6412	4
74.62976307702844	-54.02598037375933	1425.4617	0
74.62975848317696	-54.02599208646514	1456.7623	4
74.62975848258706	-54.0259920836364	1456.7513	4
74.62975848061312	-54.02599207417111	1456.7148	4
74.62975848955664	-54.025992117056624	1456.8801	4
74.62975855016089	-54.02599240766452	1458.0001	2
74.629758480256	-54.0259920724585	1456.7083	4
74.62975848911621	-54.02599211494483	1456.8721	4
74.62975845840045	-54.02599197036274	1456.3137	4
74.62975849198523	-54.02599212870226	1456.925	4
74.62975848222462	-54.02599208189847	1456.7446	4
74.62975830452017	-54.02599123518561	1453.4794	2
74.62975848529489	-54.0259920966209	1456.8014	4
74.62975218075964	-54.025995653494874	1456.6531	4
74.62975219615213	-54.02599572459898	1456.9282	4
74.62975218741852	-54.02599568271989	1456.7668	4
74.62975218629403	-54.025995677327835	1456.746	4
74.62975218498092	-54.025995671031225	1456.7218	4
74.62975219383748	-54.025995713499746	1456.8854	4
74.62975219095695	-54.025995699687265	1456.8322	4
74.6297521859825	-54.02599567583379	1456.7402	4
74.6297521858314	-54.02599567510933	1456.7374	4
74.62974589270459	-54.025999288058735	1456.8057	4
74.62974589237916	-54.025999286498234	1456.7997	4
74.62974589255616	-54.02599928734692	1456.803	4
74.62974589349061	-54.025999291827716	1456.8202	4
74.62974589555745	-54.02599930173867	1456.8584	4
74.62974589200594	-54.02599928470857	1456.7927	4
74.62974586396636	-54.025999152959464	1456.2839	4
74.62974590169948	-54.02599933119066	1456.9719	4
74.62974588299916	-54.02599924422498	1456.6356	4
74.62974588259813	-54.02599924230187	1456.6283	4
74.6297458932758	-54.025999290797735	1456.8163	4
74.62974588578481	-54.02599925487721	1456.6779	4
74.62974505706096	-54.02599529994499	1441.4286	0
74.62974409630527	-54.02599071460426	1423.749	0
74.62973959153084	-54.02600286647357	1456.7401	4
74.62973957906554	-54.02600280940579	1456.5192	4
74.62973959524885	-54.026002884302194	1456.8088	4
74.62973959529683	-54.02600288453218	1456.8097	4
74.62973959713064	-54.026002893325455	1456.8436	4
74.62973958969408	-54.02600285766612	1456.7062	4
74.62973958334385	-54.026002829921026	1456.5981	4
74.62973937186517	-54.02600181855128	1452.6995	2
74.62973959567898	-54.02600288636482	1456.8168	4
74.62973329254189	-54.02600645939336	1456.7299	4
74.62973330422977	-54.02600651543867	1456.9458	4
74.62973328929937	-54.02600644384489	1456.6699	4
74.62973330215259	-54.02600650547809	1456.9075	4
74.62973329147403	-54.02600645427273	1456.7101	4
74.62973329848785	-54.02600648790509	1456.8397	4
74.62973329464613	-54.026006469483534	1456.7688	4
74.62973329271081	-54.02600646020344	1456.733	4
74.62973328677462	-54.02600643444394	1456.6326	4
74.62972700230813	-54.026010095781324	1456.8875	4
74.62972699560599	-54.02601006364333	1456.7637	4
74.62972699863741	-54.02601007817957	1456.8196	4
74.62972699943474	-54.02601008200291	1456.8344	4
74.6297269981368	-54.02601007577903	1456.8104	4
74.6297271083908	-54.02601060446444	1458.8478	2
74.62972700296257	-54.02601009891937	1456.8995	4
74.62972699804835	-54.02601007535493	1456.8087	4
74.6297269936965	-54.02601005448712	1456.7283	4
74.62972699460379	-54.02601005883757	1456.7451	4
74.62972698229099	-54.02601000250119	1456.5269	4
74.62972699782249	-54.026010074271944	1456.8046	4
74.62972563707109	-54.02600358171808	1431.7704	0
74.62972187091847	-54.0260192711577	1478.3995	0
74.6297206909899	-54.02601363756396	1456.6788	4
74.6297206836765	-54.026013605200475	1456.553	4
74.62972068718126	-54.02601362200616	1456.6177	4
74.62972069075504	-54.026013636437646	1456.6744	4
74.6297206964383	-54.02601366368982	1456.7794	4
74.62972047201639	-54.026012592962616	1452.6509	2
74.62972069232936	-54.026013643986886	1456.7035	4
74.62972070201066	-54.0260136904101	1456.8824	4
74.62972069927532	-54.02601367729377	1456.8319	4
74.62971986757941	-54.02600970812046	1441.5278	0
74.62971438496652	-54.02601721139708	1456.5918	4
74.6297143906533	-54.02601723596061	1456.6876	4
74.62971440249558	-54.02601729274613	1456.9065	4
74.62971439758388	-54.026017269193765	1456.8157	4
74.62971440057444	-54.02601728353404	1456.871	4
74.62971438987117	-54.026017232210165	1456.6731	4
74.62971439716073	-54.02601726716467	1456.8079	4
74.629714101222	-54.02601585620969	1451.3671	2
74.62971439795288	-54.02601727096328	1456.8225	4
74.62971439199768	-54.0260172424071	1456.7124	4
74.62971439524856	-54.0260172579955	1456.7725	4
74.62971439434129	-54.02601725364507	1456.7557	4
74.62971439063605	-54.02601723587787	1456.6873	4
74.62970807788098	-54.026020781362064	1456.4904	4
74.62970810315052	-54.026020899827905	1456.948	4
74.62970809550352	-54.026020863159346	1456.8068	4
74.62970809600327	-54.02602086555577	1456.8159	4
74.62970809492462	-54.026020860383525	1456.796	4
74.62970807830264	-54.02602078338404	1456.4982	4
74.62970676959684	-54.026014535000165	1432.4072	0
74.62970178437165	-54.02602441781273	1456.6455	4
74.62970178656552	-54.026024425627256	1456.6768	4
74.62970177807404	-54.02602438761489	1456.5292	4
74.62970178587246	-54.02602442230402	1456.664	4
74.6297017811796	-54.02602440250634	1456.5865	4
74.62970178739359	-54.02602442959797	1456.692	4
74.6297017878889	-54.02602443197308	1456.7012	4
74.62970179668119	-54.026024474133365	1456.8636	4
74.62970178030724	-54.02602439832333	1456.5704	4
74.62969549177585	-54.026028062338035	1456.8312	4
74.62969548555103	-54.026028032489	1456.7162	4
74.62969548555229	-54.02602803249507	1456.7162	4
74.62969549165425	-54.026028061754864	1456.829	4
74.62969548424795	-54.02602802624062	1456.692	4
74.62969549374493	-54.02602807177999	1456.8676	4
74.62969548817031	-54.02602804504894	1456.7645	4
74.62969548961317	-54.02602805196759	1456.7913	4
74.62969414920528	-54.02602165428327	1432.1238	0
74.62968918560932	-54.026031650869555	1456.7982	4
74.62968918321552	-54.026031639390986	1456.754	4
74.62968918876088	-54.02603166598191	1456.8564	4
74.62968918893196	-54.026031666802055	1456.8596	4
74.62968918073932	-54.02603162751722	1456.7083	4
74.62968918340131	-54.02603164028188	1456.7574	4
74.62968918175032	-54.02603163236522	1456.7269	4
74.62968917127455	-54.02603158483786	1456.5426	4
74.62968917543655	-54.026031604795094	1456.6195	4
74.62968918799551	-54.02603166231171	1456.8423	4
74.62968280709129	-54.02603489648017	1455.4429	2
74.62968287930383	-54.02603524004355	1456.7681	4
74.62968288803623	-54.02603528191649	1456.9294	4
74.62968288234357	-54.02603525461945	1456.8242	4
74.62968288214901	-54.02603525368646	1456.8207	4
74.6296828840069	-54.02603526259536	1456.855	4
74.62968288048322	-54.026035245698786	1456.7898	4
74.62968286679155	-54.026035182750924	1456.5461	4
74.62968288126861	-54.026035249464805	1456.8043	4
74.62968282846252	-54.02603499895797	1455.8379	3
74.62968170105347	-54.026029617231735	1435.0879	0
74.62968230834612	-54.02603251575287	1446.2637	1
74.62967657476126	-54.026038841473174	1456.7844	4
74.62967657020725	-54.026038819635986	1456.7003	4
74.62967652300067	-54.02603859597974	1455.8373	3
74.62967656489602	-54.02603879687341	1456.6115	4
74.62967657712133	-54.02603885278997	1456.828	4
74.62967657585975	-54.02603884674045	1456.8047	4
74.62967657099104	-54.02603882339448	1456.7147	4
74.6296702282753	-54.02604224826046	1456.0488	3
74.62967026245879	-54.02604240946917	1456.6713	4
74.62967025971683	-54.026042399026316	1456.6299	4
74.62967026344583	-54.02604241420201	1456.6895	4
74.62967026823077	-54.02604243714633	1456.778	4
74.62967025477771	-54.02604237534255	1456.5386	4
74.62967026868552	-54.02604243932704	1456.7863	4
74.62967026887281	-54.026042440225105	1456.7898	4
74.62967014418213	-54.02604184502327	1454.4949	2
74.62967027616739	-54.02604247520366	1456.9246	4
74.62967025089924	-54.02604235674489	1456.4669	4
74.62967027203013	-54.02604245536481	1456.8481	4
74.6296698368681	-54.02604037953097	1448.8439	2
74.62966396073931	-54.026046029439826	1456.7587	4
74.62966396814619	-54.026046064956816	1456.8955	4
74.62966396704985	-54.02604605969961	1456.8754	4
74.62966395272814	-54.02604599373066	1456.62	4
74.62966396230347	-54.02604603694025	1456.7876	4
74.62966396139056	-54.02604603256267	1456.7708	4
74.62966397071361	-54.026046077267736	1456.943	4
74.62966396018793	-54.02604602679576	1456.7485	4
74.6296576366129	-54.02604955091572	1456.4637	4
74.62965766020295	-54.02604966132728	1456.8903	4
74.62965764959132	-54.026049610443316	1456.6942	4
74.62965765000988	-54.02604961245023	1456.7019	4
74.62965765985476	-54.02604965965753	1456.8839	4
74.62965765835708	-54.02604965247599	1456.8562	4
74.62965764384955	-54.02604958561627	1456.5974	4
74.62965265998875	-54.02605950504305	1480.9716	0
74.62965135444568	-54.026053271875156	1456.939	4
74.62965135096272	-54.026053255174	1456.8746	4
74.62965134817944	-54.02605324182784	1456.8232	4
74.62965134712594	-54.0260532367762	1456.8037	4
74.6296513472907	-54.02605323756624	1456.8068	4
74.62965112258175	-54.02605216547341	1452.673	2
74.6296513448269	-54.026053225752136	1456.7612	4
74.6296509649711	-54.026051415124066	1449.779	2
74.62964504662038	-54.026056866381445	1456.9291	4
74.6296450397989	-54.02605683367185	1456.8031	4
74.62964504143628	-54.02605684152322	1456.8334	4
74.62964504503522	-54.02605685878043	1456.8998	4
74.6296450475083	-54.02605687063909	1456.9456	4
74.62964362795402	-54.02605009619573	1430.825	0
74.62963864223575	-54.02606001149194	1455.1826	2
74.62963873464749	-54.02606045190979	1456.881	4
74.62963873958033	-54.02606047556344	1456.9722	4
74.6296387371209	-54.02606046377018	1456.9266	4
74.62963242358937	-54.02606404795954	1456.8716	4
74.62963242111226	-54.02606403608163	1456.8258	4
74.62963242310478	-54.02606404563591	1456.8627	4
74.62963242795594	-54.02606406889776	1456.9523	4
74.62963242235949	-54.0260640420621	1456.8489	4
74.629632428352	-54.02606407079678	1456.9596	4
74.62963241582516	-54.02606401072948	1456.7281	4
74.62963241932896	-54.02606402753044	1456.7928	4
74.62963241352703	-54.02606399970973	1456.6857	4
74.62963242118799	-54.02606403644458	1456.8271	4
74.62962610822444	-54.026067626942364	1456.7957	4
74.62962604104894	-54.02606730753539	1455.5636	3
74.62962607098892	-54.026067451100324	1456.117	4
74.62962611198697	-54.02606764498411	1456.8652	4
74.62962610096919	-54.02606759215291	1456.6616	4
74.62962611211076	-54.02606764557762	1456.8676	4
74.62962611824177	-54.02606767497646	1456.9808	4
74.62961980411482	-54.02607126345193	1456.9408	4
74.62961980003499	-54.02607124388884	1456.8654	4
74.6296197848087	-54.026071173582906	1456.5934	4
74.62961979066027	-54.02607119893645	1456.6921	4
74.62961980052906	-54.02607124625783	1456.8745	4
74.62961979853549	-54.02607123669851	1456.8376	4
74.62961979091789	-54.02607120017143	1456.6969	4
74.62961979836933	-54.026071235901846	1456.8346	4
74.62961978484091	-54.026071173737364	1456.5939	4
74.62961348243344	-54.0260748217551	1456.7827	4
74.62961349212347	-54.026074868219375	1456.9618	4
74.62961347401844	-54.026074784109845	1456.6365	4
74.62961329847093	-54.02607394505175	1453.4019	2
74.62961348523484	-54.02607483518794	1456.8345	4
74.62961347896915	-54.026074805143445	1456.7186	4
74.6296134550716	-54.02607469325842	1456.2864	4
74.62961348795012	-54.02607484820801	1456.8846	4
74.62961343180787	-54.026074581706915	1455.8564	3
74.62961348834041	-54.02607485007932	1456.8918	4
74.62961348346026	-54.026074826678645	1456.8016	4
74.62961312560861	-54.02607311886944	1450.2168	2
74.62961349255578	-54.02607487029223	1456.9697	4
74.62960710259773	-54.02607810488559	1455.5634	3
74.62960711928676	-54.02607818491058	1455.8717	3
74.62960717866957	-54.02607846695004	1456.9597	4
74.62960717540636	-54.02607845130271	1456.8994	4
74.62960711275187	-54.02607815357542	1455.751	3
74.62960716516514	-54.02607840219517	1456.7102	4
74.62960085715514	-54.02608202797626	1456.8127	4
74.62960085875967	-54.02608203567011	1456.8424	4
74.62960085519401	-54.026082018572396	1456.7765	4
74.62960085346023	-54.0260820102589	1456.7445	4
74.62960086476102	-54.02608206444679	1456.9532	4
74.62960085128722	-54.02608199983917	1456.7043	4
74.62960085306112	-54.02608200834513	1456.737	4
74.62960085414115	-54.02608201352407	1456.7571	4
74.62960005647105	-54.02607820758393	1442.0819	0
74.62959454774825	-54.02608565302429	1456.9106	4
74.62959453355288	-54.02608558495666	1456.6483	4
74.62959454368473	-54.02608563353952	1456.8356	4
74.62959454717986	-54.026085650298775	1456.9001	4
74.62959454411491	-54.02608563560216	1456.8435	4
74.629594776293	-54.02608674349856	1461.1154	1
74.62959453958719	-54.02608561389146	1456.7599	4
74.62959450859378	-54.026085467981595	1456.1964	4
74.62959465624189	-54.02608617055203	1458.9062	2
74.62959454633794	-54.0260856462618	1456.8846	4
74.62959454762569	-54.026085652436464	1456.9083	4
74.62959454267826	-54.026085628713375	1456.817	4
74.6295945463549	-54.02608564634301	1456.8849	4
74.62958823193878	-54.02608925078356	1456.9026	4
74.62958821190543	-54.02608915742798	1456.5417	4
74.62958824364648	-54.02608930692264	1457.119	4
74.62958823424323	-54.02608926183357	1456.9452	4
74.62958913089527	-54.026093542387414	1473.4495	0
74.62958822407421	-54.02608921307264	1456.7573	4
74.62958823443702	-54.026089262762824	1456.9489	4
74.62958823219373	-54.026089252006024	1456.9073	4
74.62958823149714	-54.02608924866592	1456.8945	4
74.62958822884856	-54.02608923596591	1456.8456	4
74.6295882295016	-54.02608923909732	1456.8577	4
74.62958191078152	-54.026092826282934	1456.8081	4
74.62958190395105	-54.02609279353044	1456.6819	4
74.62958191600026	-54.02609285130689	1456.9045	4
74.62958181700091	-54.026092379306164	1455.0845	2
74.62958191168424	-54.02609283061149	1456.8248	4
74.62958191825682	-54.02609286212731	1456.9463	4
74.62958191594194	-54.02609285102734	1456.9034	4
74.62958190498098	-54.026092798469186	1456.7009	4
74.62958190871636	-54.026092816380356	1456.7699	4
74.62958192046626	-54.02609287272165	1456.987	4
74.62957560083665	-54.02609645889919	1456.9329	4
74.62957560612048	-54.02609648423539	1457.0305	4
74.62957559766869	-54.02609644370863	1456.8744	4
74.62957559880176	-54.02609644914195	1456.8953	4
74.62957559388306	-54.02609642555643	1456.8044	4
74.62957560268501	-54.026096467762166	1456.967	4
74.62957560977483	-54.02609650175819	1457.0981	4
74.62957546481391	-54.02609580937062	1454.4286	2
74.62957560008094	-54.02609645527553	1456.919	4
74.62956928233012	-54.02610005125999	1456.9028	4
74.6295692860203	-54.026100068954605	1456.9711	4
74.62956928190398	-54.02610004921678	1456.895	4
74.62956926610028	-54.02609997614272	1456.6123	4
74.62956928052607	-54.02610004260944	1456.8695	4
74.62956928762058	-54.026100076627806	1457.0006	4
74.62956927176954	-54.0261000006218	1456.7078	4
74.62956927324514	-54.02610000769746	1456.735	4
74.62956927850801	-54.02610003293296	1456.8323	4
74.62956296740917	-54.026103666632046	1456.9597	4
74.62956295537269	-54.02610360891691	1456.7373	4
74.62956296104366	-54.02610363610951	1456.842	4
74.62956296424773	-54.02610365147282	1456.9012	4
74.62956296174427	-54.02610363946885	1456.855	4
74.62956293479664	-54.02610351295968	1456.3663	4
74.62956296240844	-54.02610364265352	1456.8673	4
74.62956295563701	-54.026103610184265	1456.7422	4
74.62956297286895	-54.02610369281189	1457.0605	4
74.62956296358803	-54.02610364830968	1456.889	4
74.62955664694215	-54.026107258673754	1456.9258	4
74.62955660565893	-54.02610706342549	1456.1722	4
74.62955664596916	-54.026107254008295	1456.9078	4
74.62955664422469	-54.02610724564348	1456.8756	4
74.62955658141648	-54.026106947182484	1455.7242	3
74.62955664225946	-54.02610723622007	1456.8392	4
74.62955665165109	-54.02610728125317	1457.0128	4
74.6295566458924	-54.026107253640255	1456.9064	4
74.62955665153261	-54.02610728068503	1457.0106	4
74.62955664205624	-54.026107235245824	1456.8356	4
74.62955664288869	-54.02610723923728	1456.851	4
74.62955664385547	-54.026107243872886	1456.8688	4
74.62955033278932	-54.02611088422491	1457.0203	4
74.62955032380718	-54.02611084115541	1456.8544	4
74.62955015683913	-54.026110045953	1453.7876	2
74.62955033869352	-54.02611091253546	1457.1294	4
74.62955031918159	-54.026110818975475	1456.7688	4
74.62955032920748	-54.026110867049766	1456.9541	4
74.62954400977405	-54.02611446795619	1456.9539	4
74.62954400318901	-54.026114436381	1456.8323	4
74.62954401663211	-54.02611450084066	1457.0807	4
74.62954400376675	-54.02611443915131	1456.8429	4
74.62954401103435	-54.02611447399941	1456.9772	4
74.62954400649689	-54.02611445224213	1456.8933	4
74.62954401452183	-54.026114490721866	1457.0416	4
74.62954401061185	-54.02611447197357	1456.9694	4
74.62953768129272	-54.02611803622838	1456.824	4
74.62953767967004	-54.026118028447634	1456.7941	4
74.6295376799041	-54.026118029570036	1456.7983	4
74.62953769609048	-54.02611810718363	1457.0975	4
74.62953768561637	-54.02611805696031	1456.9039	4
74.62953767968587	-54.02611802852365	1456.7943	4
74.62953767893258	-54.02611802491161	1456.7804	4
74.62953768538915	-54.02611805587069	1456.8998	4
74.62953768630044	-54.02611806024034	1456.9166	4
74.62953767799804	-54.026118020430445	1456.7632	4
74.62953768596437	-54.02611805862889	1456.9104	4
74.62953768225051	-54.02611804082095	1456.8417	4
74.62953136558765	-54.02612166132427	1456.9155	4
74.62953135369516	-54.02612160429999	1456.6957	4
74.6295313718924	-54.02612169155545	1457.032	4
74.62953136830053	-54.02612167433245	1456.9656	4
74.62953136464016	-54.02612165678098	1456.898	4
74.62953105584567	-54.02612018423226	1451.2197	2
74.6295313774246	-54.02612171808222	1457.1342	4
74.62953136632508	-54.02612166486029	1456.9291	4
74.62953135592949	-54.02612161501341	1456.7369	4
74.62953135663024	-54.026121618373494	1456.75	4
74.629531362566	-54.02612164683552	1456.8596	4
74.62953137081723	-54.026121686399954	1457.0121	4
74.62952504612865	-54.026125274056064	1456.9574	4
74.62952504751158	-54.026125280687154	1456.983	4
74.6295249767909	-54.02612494428846	1455.6854	3
74.62952504420879	-54.026125264850364	1456.922	4
74.6295250404841	-54.02612524699039	1456.8531	4
74.6295249633685	-54.02612487992835	1455.4374	3
74.62952503911318	-54.02612524041694	1456.8278	4
74.62952504020612	-54.02612524565754	1456.848	4
74.62952505268346	-54.026125305486076	1457.0786	4
74.62952503795537	-54.026125234865226	1456.8064	4
74.62952504594935	-54.02612527319625	1456.9541	4
74.62951866454915	-54.02612859470558	1455.8718	3
74.62951872372855	-54.026128875763725	1456.9562	4
74.6295187224925	-54.02612886983685	1456.9332	4
74.6295186990225	-54.026128760004134	1456.5089	4
74.62951873093678	-54.026128910327024	1457.0894	4
74.6295187152974	-54.02612883533651	1456.8003	4
74.6295187157723	-54.026128837613705	1456.8091	4
74.62951871370322	-54.0261288276926	1456.7709	4
74.6295187135116	-54.02612882677366	1456.7673	4
74.62951872856792	-54.02612889896832	1457.0455	4
74.62951871616892	-54.026128839515394	1456.8164	4
74.6295187213277	-54.026128864251575	1456.9117	4
74.62951872573805	-54.02612888539911	1456.9933	4
74.6295187226427	-54.02612887055703	1456.936	4
74.62951240472218	-54.02613249679112	1457.0284	4
74.62951238860582	-54.026132419513985	1456.7307	4
74.62951240039102	-54.02613247602337	1456.9485	4
74.62951240607208	-54.026132503263916	1457.0535	4
74.62951239596134	-54.0261324547834	1456.8666	4
74.62951239969551	-54.026132472688474	1456.9355	4
74.62951240859014	-54.02613251533793	1457.1	4
74.62951239990382	-54.02613247368735	1456.9395	4
74.62951239926159	-54.0261324706078	1456.9276	4
74.62951240172274	-54.02613248240911	1456.973	4
74.62951240182765	-54.02613248291211	1456.975	4
74.62951260963885	-54.02613347665333	1460.8058	2
74.6295060754664	-54.02613606916121	1456.9136	4
74.62950606994326	-54.02613604267816	1456.8115	4
74.62950607101519	-54.026136047818014	1456.8313	4
74.6295060834249	-54.0261361073219	1457.0607	4
74.6295060707165	-54.0261360463859	1456.8258	4
74.6295060744979	-54.02613606451747	1456.8956	4
74.62950603886303	-54.02613589635533	1456.2465	4
74.6295060694502	-54.02613604031395	1456.8024	4
74.6295060751289	-54.02613606754301	1456.9073	4
74.6295060712933	-54.02613604915161	1456.8364	4
74.62950607712803	-54.02613607712882	1456.9442	4
74.6295060719073	-54.02613605209569	1456.8478	4
74.6294997603886	-54.02613971502555	1457.0801	4
74.62949975983598	-54.02613971237571	1457.0698	4
74.62949975856787	-54.02613970629515	1457.0464	4
74.62949976032374	-54.026139714714496	1457.0789	4
74.6294995475398	-54.02613869983803	1453.1654	2
74.6294997458173	-54.0261396451568	1456.8108	4
74.6294997422363	-54.026139627986346	1456.7446	4
74.62950058470466	-54.02614365134361	1472.2566	0
74.62949341861392	-54.02614323583195	1456.7638	4
74.62949343464363	-54.02614331269331	1457.0599	4
74.62949342851014	-54.02614328328355	1456.9467	4
74.62949342679362	-54.026143275052966	1456.9149	4
74.62949342375208	-54.02614326046909	1456.8586	4
74.62949342470556	-54.026143265040936	1456.8763	4
74.62949343821062	-54.026143329796795	1457.1259	4
74.62948710525447	-54.026146895807805	1456.983	4
74.62948710377057	-54.026146888692544	1456.9556	4
74.62948709980478	-54.026146869676936	1456.8823	4
74.6294871058469	-54.026146898648506	1456.9939	4
74.6294871090057	-54.02614691379479	1457.0524	4
74.62948711139619	-54.02614692525688	1457.0964	4
74.62948709600826	-54.02614685147289	1456.8121	4
74.6294871063296	-54.026146900962985	1457.0028	4
74.62948078757418	-54.02615054048229	1457.1415	4
74.62948078520897	-54.02615052914125	1457.0978	4
74.62948077961813	-54.026150502333635	1456.9944	4
74.62948076733696	-54.026150443446426	1456.7675	4
74.6294807798647	-54.02615050351605	1456.999	4
74.62948078220249	-54.02615051472539	1457.0421	4
74.62948076568134	-54.02615043550791	1456.7368	4
74.62948078288352	-54.026150517990835	1457.0548	4
74.62947444747225	-54.026154077974574	1456.8871	4
74.62947444747113	-54.02615407796925	1456.887	4
74.62947439144658	-54.02615381204187	1455.8611	3
74.6294744608769	-54.0261541422486	1457.1348	4
74.629474457252	-54.02615412486746	1457.0677	4
74.62947445185779	-54.02615409900271	1456.968	4
74.62947445389686	-54.02615410877985	1457.0057	4
74.62947444873788	-54.026154084043014	1456.9104	4
74.62947445283712	-54.02615410369872	1456.9862	4
74.62947442666511	-54.02615398091146	1456.5118	4
74.62947445777117	-54.0261541273569	1457.0774	4
74.629474448023	-54.02615408061529	1456.8972	4
74.62947445345509	-54.02615410666162	1456.9976	4
74.62947444417337	-54.026154062156785	1456.826	4
74.62947445493499	-54.0261541137577	1457.0249	4
74.62947360127822	-54.026150039488094	1441.3157	0
74.62946812843532	-54.02615771703175	1457.0242	4
74.62946812411644	-54.026157696323224	1456.9443	4
74.6294681205609	-54.02615767927468	1456.8787	4
74.62946812908183	-54.026157720131614	1457.0361	4
74.62946812717114	-54.0261577109701	1457.0009	4
74.62946812560685	-54.026157703469536	1456.9719	4
74.62946811839667	-54.02615766889746	1456.8386	4
74.62946812075789	-54.026157680219306	1456.8823	4
74.62946812782344	-54.02615771409786	1457.0128	4
74.62946664448415	-54.0261506368032	1429.7238	0
74.62946180467877	-54.02616133851365	1457.0918	4
74.62946180096438	-54.02616132070383	1457.0232	4
74.62946176914542	-54.026161170840425	1456.4446	4
74.62946180004363	-54.026161316288736	1457.0062	4
74.62946163578836	-54.026160534113075	1453.9896	2
74.62946180789667	-54.02616135394316	1457.1512	4
74.62946178271672	-54.02616123320822	1456.686	4
74.62946179957295	-54.026161314031896	1456.9974	4
74.62946179555361	-54.02616129475959	1456.9232	4
74.62945546650676	-54.026164893634125	1456.903	4
74.62945547437675	-54.02616493136974	1457.0483	4
74.62945547219034	-54.026164920886245	1457.0079	4
74.62945547032814	-54.02616491195717	1456.9735	4
74.6294554772895	-54.02616494533612	1457.1022	4
74.62945547705841	-54.026164944227986	1457.0979	4
74.62945547406567	-54.026164929878135	1457.0426	4
74.62945547732392	-54.026164945500966	1457.1028	4
74.62945623448402	-54.026168559763676	1471.0383	0
74.62945548354608	-54.026164975335725	1457.2178	4
74.6294554739107	-54.026164929135106	1457.0398	4
74.62945538315793	-54.02616449669156	1455.3721	2
74.62945547222938	-54.02616492107332	1457.0087	4
74.6294490670205	-54.02616816019214	1455.6	3
74.62944914115852	-54.02616851296903	1456.9607	4
74.6294491561174	-54.02616858469512	1457.237	4
74.62944914767067	-54.02616854419409	1457.081	4
74.62944913453104	-54.02616848119125	1456.8383	4
74.62944914598164	-54.02616853609542	1457.0498	4
74.6294491386376	-54.02616850088172	1456.9141	4
74.62944277438932	-54.02617193656512	1456.2632	4
74.629442815194	-54.02617212951289	1457.0079	4
74.62944281463773	-54.02617212684567	1456.9976	4
74.62944277675601	-54.0261719479132	1456.3069	4
74.62944280523874	-54.0261720817789	1456.824	4
74.62944281788465	-54.02617214241429	1457.0576	4
74.62944371420598	-54.0261764212167	1473.5553	0
74.62944281885751	-54.026172147078995	1457.0756	4
74.62944281130837	-54.026172110881845	1456.936	4
74.6294417787521	-54.02616718426295	1437.9397	0
74.62943648664094	-54.02617573883506	1457.0254	4
74.62943648318364	-54.02617572225783	1456.9615	4
74.62943648068675	-54.02617571028546	1456.9154	4
74.62943648996061	-54.02617575475231	1457.0868	4
74.629436492116	-54.026175765087245	1457.1266	4
74.62943648024695	-54.02617570817679	1456.9072	4
74.62943648288481	-54.02617572082497	1456.956	4
74.6294364915152	-54.026175762206414	1457.1155	4
74.62943479974001	-54.02616768826597	1425.9844	0
74.6294301585592	-54.026179353044625	1457.0609	4
74.62943015249213	-54.02617932395395	1456.9489	4
74.62943016158397	-54.026179367547776	1457.1168	4
74.62943015321373	-54.026179327413814	1456.9622	4
74.62943015945534	-54.026179357341334	1457.0775	4
74.62943012874138	-54.026179212778054	1456.5193	4
74.6294301547448	-54.02617933475514	1456.9905	4
74.6294301660662	-54.02617938903946	1457.1997	4
74.62942382935515	-54.026182954346545	1457.05	4
74.62942383079191	-54.02618296123551	1457.0765	4
74.62942383195941	-54.026182966833616	1457.0981	4
74.62942382677095	-54.026182941955625	1457.0023	4
74.62942382652618	-54.02618294078201	1456.9978	4
74.62942324236943	-54.02618015337331	1446.25	1
74.6294232887845	-54.02618037592575	1447.1077	1
74.62941920821494	-54.026194720325876	1488.5154	0
74.62941749426756	-54.02618654011925	1456.9744	4
74.62941750694694	-54.02618660091463	1457.2086	4
74.62941736619142	-54.02618592872189	1454.617	2
74.62941750010235	-54.026186568095994	1457.0822	4
74.62941750291994	-54.02618658160587	1457.1342	4
74.62941749876815	-54.0261865616987	1457.0575	4
74.62941750121372	-54.02618657342494	1457.1027	4
74.62941750464904	-54.02618658989658	1457.1661	4
74.62941749660511	-54.026186551327584	1457.0176	4
74.62941749643163	-54.026186550495666	1457.0143	4
74.62941750037903	-54.02618656942275	1457.0873	4
74.6294109790504	-54.02618926761202	1453.5889	2
74.62941116191944	-54.02619013902476	1456.9495	4
74.62941116659765	-54.02619016145604	1457.0359	4
74.62941114942275	-54.026190079105604	1456.7185	4
74.62941116408697	-54.026190149417886	1456.9895	4
74.6294111693423	-54.02619017461615	1457.0865	4
74.62941112335427	-54.02618995681731	1456.2461	4
74.6294111625722	-54.026190142154825	1456.9615	4
74.62941116137077	-54.026190136394014	1456.9393	4
74.62941116720124	-54.026190164350076	1457.047	4
74.62941116381117	-54.02619014809534	1456.9844	4
74.62941111653535	-54.02618992412176	1456.1201	2
74.62941008533538	-54.02618500135092	1437.1396	0
74.62940483283097	-54.02619375858502	1457.0023	4
74.62940482985097	-54.026193744296584	1456.9471	4
74.62940484308857	-54.026193807768045	1457.1918	4
74.62940472227969	-54.02619323121832	1454.9688	2
74.62940483898237	-54.02619378807984	1457.116	4
74.62940483400054	-54.02619376419301	1457.0239	4
74.62939849755224	-54.026197350925415	1456.9493	4
74.62939849891356	-54.02619735745264	1456.9745	4
74.62939832438597	-54.026196526038966	1453.7682	2
74.62939851764528	-54.02619744726736	1457.3207	4
74.62939850534781	-54.02619738830375	1457.0934	4
74.62939849098144	-54.0261973194198	1456.828	4
74.6293984990352	-54.02619735803581	1456.9768	4
74.62939217168821	-54.02620099083504	1457.079	4
74.62939215027785	-54.0262008881769	1456.6833	4
74.62939216454168	-54.02620095656903	1456.9469	4
74.62939217063862	-54.02620098580241	1457.0596	4
74.62939216471854	-54.02620095741691	1456.9502	4
74.62939217699248	-54.026201016267905	1457.177	4
74.62939215491545	-54.026200910413095	1456.769	4
74.62939216999021	-54.026200982693474	1457.0476	4
74.62939216734799	-54.026200970024504	1456.9988	4
74.6293921796579	-54.02620102904785	1457.2262	4
74.6293921691333	-54.02620097858489	1457.0317	4
74.62939058113616	-54.026193399649244	1427.8093	0
74.62938583214816	-54.02620457009644	1456.9729	4
74.62938583395953	-54.02620457878163	1457.0065	4
74.62938574948036	-54.02620417642827	1455.4547	2
74.62938584394402	-54.026204626655094	1457.1909	4
74.6293858364742	-54.02620459083892	1457.0529	4
74.62938621421964	-54.02620639392752	1464.0051	1
74.62938584022605	-54.02620460882803	1457.1222	4
74.6293858417261	-54.02620461602059	1457.1499	4
74.62938582605504	-54.02620454088128	1456.8604	4
74.62938583294363	-54.026204573910476	1456.9877	4
74.62938583617583	-54.026204589408216	1457.0474	4
74.62938584017972	-54.026204608606086	1457.1213	4
74.62938583628625	-54.02620458993769	1457.0494	4
74.62937950878137	-54.026208226734575	1457.1653	4
74.62937950090704	-54.026208188979	1457.0198	4
74.62937947120562	-54.02620804927291	1456.4803	4
74.62937951170768	-54.02620824076542	1457.2194	4
74.6293795022048	-54.02620819520153	1457.0438	4
74.62937950465688	-54.02620820695848	1457.0891	4
74.62937949520753	-54.02620816165112	1456.9146	4
74.62937950113772	-54.02620819008504	1457.024	4
74.62937951259416	-54.02620824501597	1457.2358	4
74.62937950261302	-54.02620819715872	1457.0514	4
74.62937317172901	-54.02621181754842	1457.1042	4
74.62937316857901	-54.02621180244496	1457.046	4
74.62937317298712	-54.02621182358073	1457.1274	4
74.62937317431285	-54.02621182993736	1457.152	4
74.62937314644016	-54.026211696294645	1456.637	4
74.62937316698859	-54.02621179481941	1457.0166	4
74.62937317385082	-54.02621182772203	1457.1434	4
74.62937316636739	-54.02621179184075	1457.0051	4
74.62937316944148	-54.02621180658045	1457.062	4
74.6293731698852	-54.026211808707934	1457.0702	4
74.62936683795469	-54.02621542890426	1457.1205	4
74.62936683361376	-54.026215408090536	1457.0402	4
74.6293668320054	-54.026215400379066	1457.0105	4
74.62936683756848	-54.0262154270524	1457.1133	4
74.62936683270411	-54.02621540372898	1457.0234	4
74.62936683309883	-54.026215405621656	1457.0308	4
74.6293605026661	-54.02621903525864	1457.1165	4
74.62936047748927	-54.026218914542476	1456.6512	4
74.62936048914382	-54.026218970422896	1456.8667	4
74.6293604987454	-54.02621901645978	1457.0441	4
74.6293605046416	-54.02621904473045	1457.153	4
74.62936049656147	-54.02621900598843	1457.0037	4
74.6293604998388	-54.026219021702495	1457.0642	4
74.62936050282399	-54.026219036015625	1457.1194	4
74.62936050349417	-54.02621903922894	1457.1318	4
74.62935416871962	-54.02622265027307	1457.1451	4
74.6293541589102	-54.02622260323975	1456.9639	4
74.62935481337482	-54.026225727689805	1469.0106	0
74.62935416938996	-54.026222653487224	1457.1575	4
74.62935416782392	-54.026222645978415	1457.1285	4
74.62935415418393	-54.026222580578434	1456.8765	4
74.62935335451675	-54.02621876533353	1442.1653	0
74.62934775678652	-54.02622589372831	1455.7408	2
74.62934783507467	-54.026226266392264	1457.1782	4
74.62934782996989	-54.026226241916284	1457.0839	4
74.62934783358818	-54.026226259264895	1457.1508	4
74.62934770575295	-54.02622564903717	1454.7979	2
74.62934776651112	-54.02622594035474	1455.9205	2
74.62934783920782	-54.02622628620947	1457.2545	4
74.62934781596012	-54.02622617474346	1456.825	4
74.62934783503881	-54.026226266220206	1457.1775	4
74.62934782683998	-54.02622622690911	1457.026	4
74.62934632700252	-54.02621907079082	1429.433	0
74.62934283842678	-54.02623626794448	1481.8303	0
74.62934149157711	-54.02622983996005	1457.0454	4
74.62934150054328	-54.026229882950176	1457.211	4
74.6293414891658	-54.02622982839859	1457.0009	4
74.62934149688677	-54.02622986541831	1457.1434	4
74.62934150164847	-54.02622988824919	1457.2314	4
74.62934149851694	-54.02622987323443	1457.1736	4
74.62934149423982	-54.026229852727	1457.0946	4
74.62934149695188	-54.026229865730464	1457.1447	4
74.62933514465054	-54.0262334017426	1456.8652	4
74.62933515474872	-54.026233450160355	1457.0519	4
74.62933516344356	-54.02623349184925	1457.2125	4
74.62933512310664	-54.02623330115155	1456.4764	4
74.62933515239023	-54.02623343885201	1457.0083	4
74.62933515386318	-54.026233445914436	1457.0355	4
74.62933514393922	-54.02623339833209	1456.852	4
74.62933515916357	-54.02623347132825	1457.1334	4
74.62933513984771	-54.02623337871443	1456.7765	4
74.62933515342816	-54.02623344382851	1457.0275	4
74.62933515600565	-54.02623345618691	1457.0751	4
74.62933515889733	-54.02623347005153	1457.1285	4
74.62933515145247	-54.02623343435584	1456.991	4
74.62932881978153	-54.02623706884075	1457.0912	4
74.62932882558016	-54.026237096643385	1457.1984	4
74.62932882010134	-54.02623707037421	1457.097	4
74.62932882346297	-54.02623708649221	1457.1592	4
74.62932882052111	-54.02623707238706	1457.1049	4
74.62932882576165	-54.02623709751358	1457.2017	4
74.62932881733197	-54.026237057095855	1457.0459	4
74.62932881833994	-54.02623706192887	1457.0646	4
74.62932881209257	-54.02623703197459	1456.9491	4
74.62932877711371	-54.0262368669675	1456.3121	4
74.62932881609831	-54.02623705118099	1457.0231	4
74.6293224685766	-54.02624061172137	1456.8375	4
74.62932248172645	-54.026240674770584	1457.0806	4
74.62932248037515	-54.02624066829131	1457.0555	4
74.62932248140727	-54.02624067324019	1457.0747	4
74.62932248032928	-54.02624066807144	1457.0547	4
74.62932247256917	-54.02624063086436	1456.9114	4
74.62932284951185	-54.02624243006349	1463.8486	1
74.62932247877795	-54.02624066063346	1457.0261	4
74.62932248646833	-54.02624069750634	1457.1682	4
74.62932248289684	-54.02624068038205	1457.1022	4
74.62932247845262	-54.02624065907368	1457.02	4
74.62932248246905	-54.026240678330936	1457.0942	4
74.62931614342081	-54.02624428151936	1457.0723	4
74.6293161370041	-54.026244250753344	1456.9536	4
74.6293161493097	-54.026244309754624	1457.181	4
74.62931604312793	-54.02624380335483	1455.2283	2
74.62931614881303	-54.02624430737313	1457.1719	4
74.62931614180488	-54.02624427377136	1457.0424	4
74.62931614225477	-54.02624427592852	1457.0507	4
74.62931611386986	-54.02624414253771	1456.5355	4
74.62931615288704	-54.026244326906564	1457.2472	4
74.62931614491944	-54.026244288704625	1457.0999	4
74.62931614320155	-54.02624428046811	1457.0681	4
74.62931614365482	-54.02624428264128	1457.0765	4
74.62930980606703	-54.02624789228501	1457.0796	4
74.6293098131971	-54.0262479264711	1457.2113	4
74.62930981094969	-54.026247915695635	1457.1698	4
74.62930980585122	-54.0262478912504	1457.0756	4
74.62930980499468	-54.02624788714347	1457.0597	4
74.62930980512397	-54.02624788776335	1457.0621	4
74.62931053572842	-54.02625137452116	1470.5063	0
74.62930980726661	-54.026247898036694	1457.1017	4
74.62930975573627	-54.02624765367201	1456.1588	3
74.629309815283	-54.02624793647232	1457.2499	4
74.6293034756858	-54.026251540966264	1457.2311	4
74.62930346646853	-54.02625149677308	1457.0608	4
74.6293034692015	-54.02625150987655	1457.1113	4
74.6293034754416	-54.026251539795624	1457.2266	4
74.62930347416707	-54.02625153368468	1457.203	4
74.62930346924213	-54.026251510071354	1457.112	4
74.62929712632234	-54.02625510055259	1457.0385	4
74.6292971255694	-54.026255096942535	1457.0245	4
74.6292971354827	-54.02625514447297	1457.2078	4
74.62929713352837	-54.02625513510263	1457.1716	4
74.62929713436257	-54.02625513910253	1457.187	4
74.6292971257764	-54.02625509793498	1457.0284	4
74.62929712522384	-54.026255095285734	1457.0182	4
74.62929629632251	-54.026251139954155	1441.7671	0
74.62929079024073	-54.02625872597093	1457.0986	4
74.62929078388287	-54.02625869548734	1456.9811	4
74.62929079303025	-54.026258739345586	1457.1501	4
74.6292907835455	-54.0262586938699	1456.9749	4
74.62929070250848	-54.02625830803403	1455.4868	2
74.62929079608529	-54.02625875399328	1457.2065	4
74.62929078794451	-54.026258714961486	1457.0562	4
74.62929078871775	-54.0262587186688	1457.0704	4
74.62929079908952	-54.02625876839725	1457.2621	4
74.62929079066811	-54.02625872801989	1457.1064	4
74.62929059196428	-54.02625778072316	1453.4535	2
74.62929078513437	-54.026258701487855	1457.0043	4
74.62929080038838	-54.026258774624814	1457.2861	4
74.6292857500462	-54.02626853664388	1481.0074	0
74.62928445204953	-54.02626234032216	1457.1163	4
74.62928445911898	-54.026262374217346	1457.247	4
74.62928445788766	-54.026262368313816	1457.2242	4
74.62928445240122	-54.02626234200848	1457.1228	4
74.62928445954509	-54.0262623762604	1457.2549	4
74.6292844542465	-54.026262350855795	1457.1569	4
74.62928442899054	-54.02626222976377	1456.6902	4
74.6292844596229	-54.026262376633525	1457.2562	4
74.62928445929762	-54.02626237507397	1457.2502	4
74.6292844560495	-54.02626235950042	1457.1902	4
74.62928374504057	-54.02625896672975	1444.1083	0
74.62927811449173	-54.02626596205852	1457.1606	4
74.62927812248567	-54.026266000386066	1457.3083	4
74.62927811275453	-54.02626595372925	1457.1285	4
74.62927811463658	-54.02626596275308	1457.1633	4
74.62927810990988	-54.02626594009036	1457.0759	4
74.62927811081127	-54.02626594441215	1457.0927	4
74.62927177631296	-54.02626958259737	1457.1995	4
74.62927177440113	-54.026269573430945	1457.1642	4
74.6292717784955	-54.0262695930618	1457.2399	4
74.62927176691825	-54.02626953755369	1457.0259	4
74.6292717730107	-54.02626956676446	1457.1384	4
74.6292717671058	-54.02626953845297	1457.0294	4
74.62927176008596	-54.026269504795735	1456.8997	4
74.62927177334488	-54.02626956836673	1457.1447	4
74.62927176050874	-54.02626950682291	1456.9075	4
74.62927177693764	-54.02626958559249	1457.211	4
74.6292717697157	-54.02626955096625	1457.0776	4
74.62926543125465	-54.02627317189762	1457.1171	4
74.62926519442836	-54.02627204182942	1452.7598	2
74.62926542293275	-54.02627313199764	1456.9634	4
74.62926542301207	-54.026273132378016	1456.9648	4
74.62926542774345	-54.0262731550629	1457.0522	4
74.62926542606775	-54.02627314702854	1457.0212	4
74.62926542947338	-54.02627316335714	1457.0842	4
74.62926543937151	-54.02627321081436	1457.2671	4
74.62926495771357	-54.026270912296006	1448.4044	1
74.62925909484271	-54.02627680689867	1457.209	4
74.6292590927988	-54.02627679709907	1457.1711	4
74.6292590740256	-54.02627670709007	1456.8242	4
74.62925909640057	-54.02627681436788	1457.2377	4
74.62925908635702	-54.02627676621372	1457.0521	4
74.62925906899089	-54.02627668295077	1456.7312	4
74.62925908667803	-54.02627676775258	1457.0581	4
74.62925909588358	-54.02627681188911	1457.2281	4
74.62925906785686	-54.026276677513636	1456.7103	4
74.62925909431425	-54.026276804365054	1457.1992	4
74.62925910115354	-54.02627683715624	1457.3256	4
74.62925908428245	-54.02627675626704	1457.0138	4
74.62925275548046	-54.026280426897216	1457.2432	4
74.62925275910574	-54.02628044427876	1457.3102	4
74.62925275349306	-54.02628041736845	1457.2064	4
74.62925275175124	-54.026280409017254	1457.1742	4
74.62925273899465	-54.026280347855156	1456.9385	4
74.62925275366075	-54.02628041817242	1457.2095	4
74.62925275566214	-54.02628042776822	1457.2465	4
74.629246405774	-54.02628399640778	1457.0829	4
74.6292464098834	-54.026284016110516	1457.1589	4
74.6292463907028	-54.02628392414856	1456.8044	4
74.62924640783466	-54.026284006287725	1457.121	4
74.62924641508722	-54.02628404106025	1457.255	4
74.62924629049068	-54.02628344638397	1454.962	2
74.62924640446843	-54.0262839901483	1457.0588	4
74.62924640102366	-54.02628397363225	1456.9951	4
74.62924641173879	-54.026284025006134	1457.1931	4
74.62924641120979	-54.026284022469895	1457.1833	4
74.62924640401793	-54.02628398798831	1457.0505	4
74.62924166925745	-54.026295269358435	1486.6238	0
74.62924006337542	-54.02628760509878	1457.0719	4
74.62924006610787	-54.02628761819958	1457.1223	4
74.62924005451147	-54.026287562600345	1456.9081	4
74.62924008304789	-54.02628769941865	1457.4353	4
74.6292400663959	-54.0262876195805	1457.1277	4
74.6292400635878	-54.02628760611712	1457.0758	4
74.62924006490054	-54.026287612410975	1457.1001	4
74.62924006894222	-54.026287631788996	1457.1747	4
74.62924006625123	-54.02628761888683	1457.125	4
74.62924007221643	-54.02628764748701	1457.2352	4
74.62923372535221	-54.02629123634093	1457.1469	4
74.62923372657802	-54.02629124221814	1457.1694	4
74.6292337270298	-54.026291244384105	1457.1779	4
74.6292336095953	-54.026290684049236	1455.0172	2
74.62923371757147	-54.02629119903611	1457.003	4
74.62923371474628	-54.02629118549091	1456.9508	4
74.62923371606144	-54.02629119179625	1456.9751	4
74.62923372635827	-54.02629124116452	1457.1654	4
74.62923372705355	-54.02629124449805	1457.1782	4
74.62923363213439	-54.02629079211309	1455.4337	2
74.62923372302643	-54.026291225190064	1457.1039	4
74.6292335796106	-54.02629054028749	1454.4631	2
74.62923373216938	-54.02629126902583	1457.2728	4
74.62922737560399	-54.026294812906684	1457.0103	4
74.62922738350592	-54.02629485079257	1457.1562	4
74.62922738668182	-54.02629486601933	1457.215	4
74.62922738123305	-54.026294839895215	1457.1143	4
74.62922730582325	-54.02629448104872	1455.7302	2
74.62922738186076	-54.026294842904726	1457.1259	4
74.62922737862466	-54.02629482738929	1457.066	4
74.62922738775043	-54.026294871142646	1457.2346	4
74.62922738264348	-54.02629484665753	1457.1403	4
74.62922738106613	-54.026294839094945	1457.1112	4
74.62922737750107	-54.02629482200224	1457.0453	4
74.62922235782926	-54.02630474733952	1481.3877	0
74.62922096924635	-54.02629812226984	1455.8419	2
74.62922104140767	-54.02629846554069	1457.1659	4
74.62922103821033	-54.026298450211065	1457.1068	4
74.62922104395594	-54.02629847775817	1457.213	4
74.62922103650607	-54.02629844204005	1457.0753	4
74.6292210438856	-54.026298477421015	1457.2117	4
74.62922103479517	-54.02629843383712	1457.0437	4
74.62922104049143	-54.02629846114766	1457.149	4
74.62921470566032	-54.0263020995335	1457.2542	4
74.62921470051288	-54.026302074854485	1457.159	4
74.6292147090568	-54.0263021158179	1457.3169	4
74.6292147100223	-54.02630212044694	1457.3347	4
74.62921469924405	-54.02630206877097	1457.1356	4
74.6292147066079	-54.02630210407667	1457.2716	4
74.62921469322036	-54.026302039890645	1457.0243	4
74.6292146979931	-54.02630206277353	1457.1124	4
74.62921470466341	-54.02630209475397	1457.2357	4
74.62920835190968	-54.02630566132077	1457.058	4
74.62920836677718	-54.02630573260238	1457.3328	4
74.62920835454366	-54.02630567394928	1457.1067	4
74.62920835783213	-54.02630568971573	1457.1675	4
74.62920833853886	-54.02630559721502	1456.8109	4
74.62920836072712	-54.02630570359567	1457.221	4
74.62920835818507	-54.02630569140777	1457.174	4
74.62920835754615	-54.0263056883446	1457.1621	4
74.62920834229003	-54.0263056151997	1456.8802	4
74.62920835818689	-54.02630569141645	1457.174	4
74.62920716021883	-54.02629997486715	1435.1318	0
74.62920201684167	-54.026309314082475	1457.2117	4
74.62920238677064	-54.026311079569794	1464.019	1
74.62920200732381	-54.02630926844972	1457.0358	4
74.6292020230716	-54.02630934395157	1457.3268	4
74.62920201673063	-54.026309313550264	1457.2096	4
74.62920201861009	-54.02630932256115	1457.2443	4
74.62920092748634	-54.02630411557991	1437.1671	0
74.62919563770741	-54.02631275964397	1456.5648	4
74.62919566588229	-54.02631289202148	1457.076	4
74.62919567847203	-54.026312952382035	1457.3087	4
74.6291956817382	-54.026312968041495	1457.369	4
74.62919567602493	-54.02631294064966	1457.2634	4
74.629195673243	-54.026312927311814	1457.212	4
74.62919567422372	-54.02631293201399	1457.2302	4
74.62919615032675	-54.02631520383512	1465.9901	1
74.6291956722403	-54.026312922504346	1457.1936	4
74.62918932662228	-54.02631652484991	1457.1522	4
74.62918932483997	-54.02631651630476	1457.1193	4
74.62918932782881	-54.02631653063446	1457.1746	4
74.62918933402746	-54.02631656035339	1457.2891	4
74.62918932846142	-54.02631653366753	1457.1862	4
74.629189323872	-54.02631651166378	1457.1014	4
74.62918932812049	-54.026316532032844	1457.1799	4
74.6291893292068	-54.026316537241144	1457.2	4
74.62918298996388	-54.02632017652088	1457.2981	4
74.62918299332529	-54.02632019263682	1457.3601	4
74.62918298036477	-54.02632013049885	1457.1207	4
74.62918298915856	-54.026320172659986	1457.2832	4
74.62918298184086	-54.02632013757578	1457.148	4
74.62918297934834	-54.02632012562581	1457.1019	4
74.62918299321224	-54.02632019209475	1457.358	4
74.62918311136573	-54.02632075586512	1459.5319	2
74.62918299121496	-54.02632018251895	1457.3212	4
74.62917664676309	-54.026323795553985	1457.3182	4
74.62917662662488	-54.026323699003626	1456.9462	4
74.62917664192449	-54.02632377235587	1457.2289	4
74.62917663933945	-54.02632375996232	1457.1812	4
74.62917664430896	-54.02632378378789	1457.273	4
74.62917663839114	-54.02632375541575	1457.1636	4
74.62917664703187	-54.0263237968426	1457.3232	4
74.62917663844215	-54.026323755660236	1457.1646	4
74.62917663813897	-54.02632375420665	1457.1589	4
74.62917585819807	-54.02632003380206	1442.8131	0
74.62917027195888	-54.026327264298956	1456.7584	4
74.6291703022816	-54.0263274096775	1457.3187	4
74.629170292342	-54.02632736202335	1457.1351	4
74.62917030636193	-54.02632742924015	1457.3942	4
74.62917014581093	-54.02632666220321	1454.4369	2
74.62917029737994	-54.02632738617728	1457.2281	4
74.62916395078986	-54.026330991387546	1457.1935	4
74.62916395832448	-54.026331027511176	1457.3326	4
74.62916394972201	-54.02633098626794	1457.1737	4
74.62916391699214	-54.02633083205389	1456.5782	4
74.62916394290504	-54.02633095358497	1457.0477	4
74.62916395438788	-54.02633100863777	1457.2599	4
74.62916395100116	-54.02633099240061	1457.1974	4
74.62916395384775	-54.02633100604804	1457.25	4
74.62916395648593	-54.02633101869654	1457.2987	4
74.62915761301973	-54.02633464004621	1457.3253	4
74.62915761028762	-54.02633462694733	1457.2748	4
74.62915760014118	-54.02633457830189	1457.0874	4
74.62915761565534	-54.02633465268198	1457.374	4
74.62915760596283	-54.026334606212856	1457.195	4
74.62915761010552	-54.02633462607432	1457.2715	4
74.62915761343126	-54.026334642019094	1457.3329	4
74.62915761739767	-54.02633466103542	1457.4062	4
74.62915760384588	-54.02633459606344	1457.1558	4
74.62915761485596	-54.02633464884969	1457.3593	4
74.62915126797961	-54.026338252442045	1457.3176	4
74.62915126454048	-54.02633823595352	1457.254	4
74.62915126502243	-54.02633823826421	1457.263	4
74.62915126133913	-54.026338220605304	1457.195	4
74.62915126894468	-54.026338257068915	1457.3354	4
74.62915140326184	-54.026338898325704	1459.8079	2
74.62915126894468	-54.026338257069	1457.3354	4
74.6291448889632	-54.02634170557431	1456.6942	4
74.62914492420816	-54.026341874550106	1457.3455	4
74.6291449187644	-54.026341848450826	1457.2449	4
74.6291449232105	-54.02634186976701	1457.327	4
74.62914492292423	-54.02634186839447	1457.3218	4
74.62914492612033	-54.0263418837177	1457.3807	4
74.62914491839771	-54.02634184669286	1457.238	4
74.62914417727079	-54.02633830972	1443.6002	0
74.62913858099687	-54.02634550040374	1457.3868	4
74.62913857144676	-54.026345454617626	1457.2104	4
74.62913857443836	-54.02634546896022	1457.2657	4
74.629138482412	-54.02634503046237	1455.5747	2
74.62913857692408	-54.02634548087757	1457.3116	4
74.6291385662985	-54.0263454299353	1457.1154	4
74.62913857397687	-54.02634546674795	1457.2572	4
74.62913856767834	-54.02634543655069	1457.1407	4
74.62913857497249	-54.026345471521154	1457.2755	4
74.62913856899827	-54.026345442878835	1457.1652	4
74.62913362175155	-54.026355732676876	1482.9005	0
74.62913223133458	-54.02634909635607	1457.3123	4
74.6291322272058	-54.026349076561246	1457.236	4
74.6291322349222	-54.026349113556066	1457.3785	4
74.62913223389204	-54.026349108617225	1457.3595	4
74.6291322204712	-54.026349044273644	1457.1115	4
74.62913219067966	-54.02634890414907	1456.5703	4
74.62913223125953	-54.02634909599623	1457.3108	4
74.62913220490124	-54.02634896962657	1456.8239	4
74.62913216349305	-54.02634877380839	1456.068	2
74.62912585453142	-54.02635256064344	1456.7303	4
74.62912588235017	-54.02635269401434	1457.2444	4
74.62912588171062	-54.02635269094831	1457.2325	4
74.62912588765504	-54.026352719447395	1457.3424	4
74.62912587460525	-54.026352656883155	1457.1012	4
74.62912588445755	-54.02635270411787	1457.2833	4
74.62912588642244	-54.026352713538046	1457.3196	4
74.62912587607963	-54.0263526639516	1457.1285	4
74.62912588728253	-54.02635271766156	1457.3354	4
74.62912587373629	-54.02635265271703	1457.0852	4
74.62912589098475	-54.026352735411095	1457.4039	4
74.62912588618198	-54.026352712385304	1457.3152	4
74.62912588688339	-54.02635271574792	1457.3281	4
74.62912587573138	-54.02635266228194	1457.1221	4
74.62911953418798	-54.026356299109665	1457.2032	4
74.62911959813067	-54.02635660566834	1458.3846	2
74.62911953921764	-54.0263563232233	1457.2961	4
74.62911952896089	-54.026356274049576	1457.1067	4
74.62911953841966	-54.02635631939759	1457.2814	4
74.62911953793957	-54.026356317095825	1457.2726	4
74.62911952846213	-54.02635627165845	1457.0974	4
74.62911954053996	-54.02635632956299	1457.3206	4
74.6291201041053	-54.02635902062905	1467.6963	1
74.62911953581838	-54.02635630692628	1457.2334	4
74.62911954460786	-54.0263563490655	1457.3958	4
74.62911954006314	-54.026356327276815	1457.3118	4
74.6291195359058	-54.026356307345424	1457.235	4
74.62911883227265	-54.02635295016633	1444.29	0
74.62911318253727	-54.02635988866796	1457.1013	4
74.62911319733806	-54.026359959626774	1457.3748	4
74.62911318179934	-54.026359885130226	1457.0876	4
74.62911318912342	-54.02635992024378	1457.223	4
74.62911319022582	-54.02635992552892	1457.2434	4
74.62911318653198	-54.026359907819646	1457.1752	4
74.62911319070267	-54.026359927815285	1457.2522	4
74.62911318285143	-54.02635989017423	1457.107	4
74.62911319545061	-54.026359950577884	1457.3398	4
74.62911313509507	-54.02635966392279	1456.234	3
74.62911318270056	-54.02635988945093	1457.1044	4
74.62911233369013	-54.02635583800977	1441.4825	0
74.62910684662	-54.026363556821266	1457.3005	4
74.62910684602902	-54.02636355398802	1457.2896	4
74.62910685387034	-54.02636359158111	1457.4344	4
74.62910684265933	-54.026363537832744	1457.2273	4
74.62910684775494	-54.0263635622624	1457.3214	4
74.62910684559411	-54.02636355190278	1457.2815	4
74.62910684675049	-54.02636355744688	1457.3029	4
74.62910587930193	-54.02635894090032	1439.5022	0
74.62910153309336	-54.026372103235644	1476.3093	0
74.62910050077474	-54.02636717569868	1457.3099	4
74.62910046933096	-54.02636702494986	1456.729	4
74.6291004980111	-54.02636716244902	1457.2589	4
74.62910033844025	-54.02636640283917	1454.3292	2
74.6291004997975	-54.02636717101357	1457.292	4
[truncated: 373,806 more rows]
