# Supplementary material for: Double ridge formation over shallow water sills on Jupiter’s moon Europa
Source: Nat Commun. 2022 Apr 19;13:2007. doi: 10.1038/s41467-022-29458-3 (PMC9018861; doi:10.1038/s41467-022-29458-3)
Supplement: Supplementary file 3 — Source Data [file 41467_2022_29458_MOESM3_ESM.zip › SourceData/photon_2020-01-17_t331_1603821383276.csv]

latitude	longitude	photon height	confidence code
74.63050035105974	-54.02484152329361	1455.7865	4
74.63050033325457	-54.024841384033806	1455.1993	4
74.63049407822167	-54.024845086169194	1455.7053	4
74.63049407754289	-54.024845080860224	1455.683	4
74.63048780687343	-54.02484866360241	1455.686	4
74.6304815335778	-54.02485222480356	1455.5996	4
74.63048152602805	-54.02485216575448	1455.3507	4
74.63048154001402	-54.024852275143516	1455.8119	4
74.63047527426595	-54.02485589439126	1455.9716	4
74.63046899241667	-54.024859386735564	1455.5978	4
74.63046899610752	-54.02485941560344	1455.7195	4
74.6304689984797	-54.02485943415679	1455.7976	4
74.63046273333887	-54.02486303662639	1455.8951	4
74.63046272994161	-54.02486301005525	1455.7831	4
74.630462730985	-54.02486301821599	1455.8175	4
74.63045645843006	-54.02486658136137	1455.7449	4
74.63045645920083	-54.024866587390115	1455.7703	4
74.63045645831733	-54.024866580479774	1455.7411	4
74.63045018491735	-54.02487013609251	1455.6381	4
74.63045019628923	-54.02487022503623	1456.0131	4
74.63045017631084	-54.02487006877742	1455.3544	4
74.63045019271641	-54.02487019709192	1455.8953	4
74.63044391702455	-54.02487373387079	1455.7141	4
74.63043138471987	-54.02488095399153	1455.9738	4
74.6304313079918	-54.02488035810096	1453.4603	4
74.63043137613154	-54.02488088681889	1455.6906	4
74.63042510601844	-54.024884464600724	1455.6862	4
74.63042510826756	-54.024884482191986	1455.7603	4
74.63042511117764	-54.024884504953185	1455.8562	4
74.63041883891087	-54.02488806504495	1455.7786	4
74.63041883581901	-54.02488804086208	1455.6765	4
74.63041883589366	-54.02488804144611	1455.6791	4
74.63041256480004	-54.024891609883426	1455.6377	4
74.6304125696548	-54.02489164785477	1455.7977	4
74.63041257203186	-54.024891666446806	1455.8761	4
74.6304125680125	-54.024891635009695	1455.7437	4
74.6304063005489	-54.024895231025205	1455.8197	4
74.63040003290146	-54.0248988208845	1455.8723	4
74.6304000312938	-54.024898808310205	1455.8192	4
74.63039376009347	-54.02490237351803	1455.7678	4
74.63039376136324	-54.02490238344953	1455.8097	4
74.63039375763401	-54.024902354281345	1455.6868	4
74.63039376151532	-54.024902384639276	1455.8147	4
74.6303874926481	-54.02490596732886	1455.8381	4
74.63038749427756	-54.02490598007358	1455.892	4
74.63038748549548	-54.02490591138452	1455.6023	4
74.6303812301749	-54.02490959927845	1456.0704	4
74.63038122067334	-54.02490952496211	1455.7571	4
74.63038121851883	-54.024909508110476	1455.686	4
74.63038122029371	-54.0249095219929	1455.7446	4
74.6303749518647	-54.02491310270393	1455.7631	4
74.630374943974	-54.02491304098706	1455.5029	4
74.63036868340251	-54.024916686356825	1455.794	4
74.63036868599795	-54.02491670665707	1455.8795	4
74.63036868254522	-54.02491667965151	1455.7656	4
74.63036241468652	-54.02492027124088	1455.8298	4
74.63035614680328	-54.02492385803115	1455.8761	4
74.63035614575772	-54.024923849853266	1455.8416	4
74.63034987667002	-54.02492742655155	1455.8462	4
74.6303498611424	-54.02492730510144	1455.3342	4
74.63034987800484	-54.02492743699189	1455.8903	4
74.63034987809075	-54.02492743766403	1455.8931	4
74.6303498705511	-54.02492737869217	1455.6444	4
74.63034360231306	-54.02493096138028	1455.6754	4
74.63033733335517	-54.02493453387961	1455.6654	4
74.63033734006741	-54.02493458638008	1455.8867	4
74.63033106468181	-54.024938111900525	1455.6786	4
74.6303248025428	-54.024941740902634	1455.9076	4
74.63032478797632	-54.02494162696919	1455.4272	4
74.63031853169599	-54.02494530072471	1455.8458	4
74.63031226016979	-54.02494885073792	1455.7449	4
74.63031226387669	-54.02494887973179	1455.8672	4
74.6303122382346	-54.02494867916883	1455.0216	4
74.63030599371092	-54.024952451584774	1455.8557	4
74.6302997345682	-54.024956093122206	1456.1436	4
74.63029973000721	-54.02495606168037	1456.0099	4
74.63029345708689	-54.024959603078464	1455.874	4
74.63029346188881	-54.024959640637675	1456.0323	4
74.63028719214286	-54.024963206353654	1455.9999	4
74.63028718939466	-54.024963184858315	1455.9093	4
74.63028060808324	-54.02496433004152	1445.668	4
74.63028092380999	-54.02496678262725	1456.0128	4
74.63028079440808	-54.02496577471857	1451.7623	4
74.630274655252	-54.024970352741704	1456.0016	4
74.63027465452109	-54.02497034702471	1455.9775	4
74.63026838766329	-54.024973933893705	1456.0366	4
74.63026838415756	-54.02497390647315	1455.921	4
74.63026838714735	-54.02497392985834	1456.0195	4
74.63026211019034	-54.024977437287255	1455.7445	4
74.63025584350167	-54.02498102460152	1455.807	4
74.63024331443711	-54.024988212140094	1455.9941	4
74.63024331660723	-54.02498822911387	1456.0657	4
74.63024331183075	-54.02498819175369	1455.9082	4
74.63023704333737	-54.02499176375593	1455.9082	4
74.63023703563726	-54.02499170352776	1455.6542	4
74.63023703967362	-54.02499173509932	1455.7874	4
74.63023077411815	-54.024995329714805	1455.8833	4
74.63022449732371	-54.02499883607099	1455.6079	4
74.63022450762122	-54.02499891661583	1455.9475	4
74.63022451266185	-54.02499895181043	1456.097	4
74.63022450651202	-54.02499890793992	1455.9109	4
74.63021823958837	-54.02500248725018	1455.9447	4
74.6302182271604	-54.02500239004102	1455.5349	4
74.63021823570341	-54.02500245686288	1455.8167	4
74.63021196414587	-54.025006011366045	1455.7432	4
74.63021196498198	-54.02500601790597	1455.7708	4
74.63021197852017	-54.02500611956704	1456.2006	4
74.63020569708394	-54.02500958897413	1455.771	4
74.63020569487435	-54.025009571690966	1455.6981	4
74.63020570726815	-54.02500966440077	1456.0902	4
74.63020570176825	-54.02500962561397	1455.9255	4
74.63019940314236	-54.02501295996673	1454.9272	4
74.63019943338105	-54.02501319648856	1455.9244	4
74.63019317517623	-54.02501684250554	1456.242	4
74.63019316741013	-54.0250167859923	1456.0024	4
74.63019317383072	-54.025016831981404	1456.1975	4
74.6301868954751	-54.0250203285922	1455.8832	4
74.63018690368939	-54.02502038861069	1456.1375	4
74.63018062988826	-54.025023916689065	1455.9575	4
74.63018062638102	-54.02502388925596	1455.8418	4
74.63018060681654	-54.02502373622503	1455.1967	4
74.63018062689598	-54.025023893283894	1455.8588	4
74.63017436264823	-54.025027495551576	1455.9922	4
74.63017435971078	-54.02502747257522	1455.8953	4
74.63017435920813	-54.02502746864358	1455.8787	4
74.63017436076512	-54.02502748082226	1455.93	4
74.63016804696542	-54.02503069529392	1454.429	4
74.63016808181298	-54.02503096786783	1455.5781	4
74.63016182575677	-54.02503463773139	1455.9962	4
74.63016182127305	-54.02503460266005	1455.8484	4
74.63016182203897	-54.02503460865113	1455.8737	4
74.6301618213331	-54.02503460312978	1455.8503	4
74.63015554968096	-54.02503814691029	1455.7385	4
74.63015556509022	-54.02503826320759	1456.2301	4
74.63014928707892	-54.025041761819324	1455.9268	4
74.63014301567542	-54.02504530332457	1455.8073	4
74.63014301841368	-54.025045324743154	1455.8976	4
74.63013674855117	-54.02504888209408	1455.8441	4
74.6301367588714	-54.025048958585856	1456.1678	4
74.63011795173507	-54.02505964529148	1456.0725	4
74.63011167380431	-54.025063143416354	1455.7695	4
74.63011168278169	-54.025063213637104	1456.0657	4
74.63011167886451	-54.025063182997236	1455.9364	4
74.63010541594431	-54.02506679002241	1456.0953	4
74.63009913922808	-54.02507029756746	1455.8326	4
74.6300991418732	-54.02507031825761	1455.9198	4
74.63009914155812	-54.02507031579302	1455.9094	4
74.63009287619849	-54.02507390792103	1456.0048	4
74.63008659532613	-54.02507738262645	1455.6042	4
74.63008660811602	-54.0250774826693	1456.026	4
74.63008660688465	-54.02507747303761	1455.9854	4
74.63008033276428	-54.025080992734345	1455.777	4
74.63008033903655	-54.02508104179664	1455.9838	4
74.63006779883422	-54.025088152012025	1455.8639	4
74.63006779720698	-54.025088139283575	1455.8103	4
74.63006780034338	-54.02508816381697	1455.9137	4
74.63006153911644	-54.02509178419218	1456.1304	4
74.63006153197847	-54.02509173259075	1455.9116	4
74.63006153884429	-54.025091782063534	1456.1215	4
74.63005527179286	-54.025095361189194	1456.1632	4
74.63005526693689	-54.02509532743736	1456.0197	4
74.63004900224546	-54.02509891696466	1456.1078	4
74.63004899719246	-54.02509888167187	1455.9578	4
74.63004273671262	-54.02510249249355	1456.139	4
74.63004273270876	-54.02510246540753	1456.0237	4
74.63004273218917	-54.025102461342925	1456.0066	4
74.6300364555893	-54.02510596610384	1455.7351	4
74.63003646249298	-54.02510602010567	1455.9628	4
74.63003646347265	-54.02510602776873	1455.9951	4
74.63003018583564	-54.025109524555575	1455.6902	4
74.63003019799612	-54.02510961544444	1456.0746	4
74.63002391666444	-54.02511308379871	1455.6498	4
74.63001765759482	-54.02511672614698	1455.9586	4
74.63001764858383	-54.02511665566119	1455.6615	4
74.63001766325253	-54.02511676616989	1456.1285	4
74.63001766184298	-54.02511675514426	1456.0822	4
74.63001139014845	-54.02512030707452	1456.0076	4
74.63001138916947	-54.025120299416756	1455.9752	4
74.63000512133222	-54.0251238735676	1455.9967	4
74.63000512761774	-54.02512391850189	1456.1873	4
74.63000513014912	-54.02512393830303	1456.2708	4
74.62999873732274	-54.02512654344276	1452.2045	4
74.62999879588267	-54.0251269972784	1454.119	4
74.6299925767348	-54.02513095273345	1455.748	4
74.62999258212392	-54.025130994888364	1455.9258	4
74.62998624790731	-54.02513433381157	1455.9829	4
74.62998624962175	-54.025134347222206	1456.0394	4
74.62998623815612	-54.02513425753577	1455.6613	4
74.62997998226463	-54.025137907762804	1455.938	4
74.6299799826289	-54.02513791061199	1455.95	4
74.62997999276669	-54.02513798567973	1456.2677	4
74.6299799853916	-54.02513793222237	1456.0411	4
74.62997372547146	-54.02514154744929	1456.1711	4
74.629967447537	-54.0251450300314	1455.7396	4
74.62996119655352	-54.025148711349665	1456.1495	4
74.62996117312386	-54.02514853230934	1455.3934	4
74.62996119764138	-54.02514871985929	1456.1854	4
74.62996119656789	-54.02514871146229	1456.15	4
74.62995492690264	-54.02515225935046	1455.9937	4
74.629954920989	-54.02515221309252	1455.7986	4
74.62994866947294	-54.02515589482331	1456.2089	4
74.62994866270787	-54.02515584613733	1456.0023	4
74.62994866756569	-54.02515587990397	1456.1459	4
74.62994240785807	-54.02515950606661	1456.3195	4
74.62994240053092	-54.025159448751516	1456.0778	4
74.62993613378133	-54.025163020520445	1456.0219	4
74.62993613868831	-54.02516305467189	1456.167	4
74.62993614096116	-54.02516307245103	1456.242	4
74.62992987528472	-54.0251666487767	1456.2063	4
74.62992986941998	-54.02516660713332	1456.0295	4
74.62992360799926	-54.02517020901112	1456.1039	4
74.629923606311	-54.02517019580475	1456.0482	4
74.6299236092513	-54.02517021880502	1456.1451	4
74.62991108291935	-54.025177412870576	1456.2479	4
74.62990480858276	-54.025180927447934	1455.9504	4
74.629904808606	-54.025180927629705	1455.9512	4
74.62989855099133	-54.02518456503279	1456.1737	4
74.62989854857724	-54.02518454614875	1456.0941	4
74.62989227813723	-54.02518809611458	1455.9443	4
74.62988601168912	-54.02519166575859	1455.881	4
74.62988601097655	-54.02519166018463	1455.8574	4
74.62988601864241	-54.0251917159176	1456.0936	4
74.6298860110181	-54.025191660509556	1455.8589	4
74.6298797509467	-54.025195284493094	1456.0233	4
74.62987348214932	-54.02519884077522	1455.9022	4
74.62987348175348	-54.02519883767862	1455.8892	4
74.62986722075493	-54.02520245554163	1456.0276	4
74.62986721939411	-54.02520244489697	1455.9828	4
74.62986722671495	-54.025202497931225	1456.2075	4
74.62986096003308	-54.025206068010554	1456.1455	4
74.6298609541793	-54.025206026452466	1455.9691	4
74.62986095544167	-54.02520603632706	1456.0107	4
74.62986095280462	-54.025206015698856	1455.9238	4
74.62985468227433	-54.02520956020234	1455.7527	4
74.62985469442629	-54.02520965102839	1456.1368	4
74.62985466582784	-54.02520943154998	1455.2103	4
74.62985468550619	-54.02520958548377	1455.8594	4
74.6298546846752	-54.02520957898316	1455.8319	4
74.6298484212254	-54.02521317950126	1455.897	4
74.6298421619468	-54.02521680906031	1456.0854	4
74.6298421613862	-54.02521680467504	1456.067	4
74.62983589743106	-54.02522040254666	1456.1206	4
74.62983589564145	-54.025220388547375	1456.0616	4
74.6298358877014	-54.025220330668944	1455.8164	4
74.62982963631357	-54.025224003700465	1456.1936	4
74.62982336982584	-54.025227583135596	1456.1693	4
74.62981710103986	-54.02523114530517	1456.0721	4
74.62981710176321	-54.025231150963236	1456.096	4
74.62981709517767	-54.02523110368049	1455.8954	4
74.6298108268247	-54.02523466996694	1455.8154	4
74.62981078717827	-54.02523435983023	1454.5079	4
74.62981082865612	-54.02523468429336	1455.8759	4
74.62981082742557	-54.025234674667686	1455.8353	4
74.62980456673505	-54.02523829772123	1455.9957	4
74.62980456486508	-54.025238283093344	1455.9341	4
74.62980457076094	-54.02523832498146	1456.1118	4
74.62980456737445	-54.025238302723125	1456.0167	4
74.62979830414969	-54.0252419142405	1456.1262	4
74.62979830442765	-54.02524191641498	1456.1355	4
74.62979830658446	-54.02524193328686	1456.2065	4
74.62979203328305	-54.02524546394746	1455.976	4
74.62978577409552	-54.02524910078431	1456.1942	4
74.62978576686464	-54.025249048452416	1455.9723	4
74.62978577269575	-54.025249089834354	1456.1481	4
74.6297795034578	-54.02525265309568	1456.0548	4
74.62977950414279	-54.02525265845421	1456.0774	4
74.62977324063164	-54.02525626734298	1456.1764	4
74.62977324558567	-54.025256306096374	1456.3398	4
74.62976696645211	-54.02525979393439	1455.9283	4
74.62976697171864	-54.02525983089967	1456.0853	4
74.62976070949179	-54.02526345154042	1456.2338	4
74.6297607073914	-54.02526343510992	1456.1644	4
74.62975443439898	-54.02526697664449	1455.978	4
74.62975443881383	-54.02526700694783	1456.107	4
74.62974809668542	-54.02527001277852	1453.6608	4
74.62974816475355	-54.025270541021406	1455.889	4
74.62974816442244	-54.02527053843086	1455.878	4
74.62974190824396	-54.025274204831	1456.2203	4
74.6297356370841	-54.025277763112506	1456.1042	4
74.62973564010377	-54.02527778673463	1456.2039	4
74.62972936892437	-54.025281337962625	1456.0602	4
74.62972937531217	-54.02528138793251	1456.2709	4
74.62972311086509	-54.025284996700144	1456.3687	4
74.62971683653386	-54.02528852911618	1456.1444	4
74.62971055421218	-54.0252920042424	1455.6772	4
74.62969803252908	-54.02529927695818	1456.107	4
74.62969803605675	-54.02529930455462	1456.2234	4
74.62969176892013	-54.02530289728087	1456.253	4
74.62968549943444	-54.02530647267543	1456.2095	4
74.6296855021316	-54.02530649377441	1456.2985	4
74.62968549636524	-54.02530644866569	1456.1083	4
74.62968550022399	-54.02530647885168	1456.2355	4
74.62967923719906	-54.02531010584583	1456.4094	4
74.62967296596923	-54.025313665806884	1456.3018	4
74.62967295989962	-54.02531361832534	1456.1016	4
74.62966042614907	-54.025320821415185	1456.2333	4
74.62966042964574	-54.02532084876899	1456.3486	4
74.62965415631075	-54.0253243994862	1456.2006	4
74.6296541613437	-54.02532443885817	1456.3666	4
74.62965415847194	-54.025324416392856	1456.2719	4
74.62965415582912	-54.02532439571843	1456.1847	4
74.62964789064425	-54.025328011321854	1456.3102	4
74.62964788582029	-54.02532797358499	1456.151	4
74.62964161893419	-54.025331577022925	1456.2251	4
74.62963535525795	-54.025335202806716	1456.3945	4
74.6296353519974	-54.02533517730006	1456.287	4
74.62963535457054	-54.02533519742956	1456.3718	4
74.6296290882889	-54.02533880792255	1456.4755	4
74.62962281894237	-54.02534237993792	1456.4214	4
74.62962281706143	-54.02534236522354	1456.3594	4
74.62961654192888	-54.02534590935157	1456.1829	4
74.62961654309046	-54.02534591843862	1456.2212	4
74.62961654563392	-54.02534593833594	1456.305	4
74.62961654332184	-54.02534592024859	1456.2289	4
74.62961027626811	-54.0253495243699	1456.3065	4
74.62961027706517	-54.02534953060512	1456.3328	4
74.62961027814588	-54.025349539059505	1456.3684	4
74.6296040012402	-54.02535307125394	1456.1417	4
74.62960400380403	-54.02535309131044	1456.2263	4
74.6296040059767	-54.02535310830729	1456.298	4
74.62959773381515	-54.02535667884972	1456.2328	4
74.62959773369921	-54.025356677943016	1456.229	4
74.62959773535238	-54.02535669087547	1456.2834	4
74.6295914682721	-54.02536030241689	1456.3911	4
74.6295914700486	-54.02536031631424	1456.4497	4
74.62959146446047	-54.02536027259853	1456.2654	4
74.62958518943029	-54.02536382713062	1456.1315	4
74.62958519491549	-54.02536387004095	1456.3124	4
74.62958516442824	-54.02536363577376	1455.3235	4
74.62957892571958	-54.025367467565694	1456.3608	4
74.62957892092348	-54.02536743004591	1456.2026	4
74.62957265041095	-54.02537101463352	1456.1975	4
74.62957265730299	-54.025371068549845	1456.4248	4
74.62957264903929	-54.02537100390337	1456.1523	4
74.6295601128784	-54.025378222878906	1456.3496	4
74.62956010175887	-54.02537814012406	1455.9995	4
74.62956010678727	-54.02537817522829	1456.1487	4
74.62955384042	-54.025381800094344	1456.3121	4
74.6295475680607	-54.02538537549476	1456.2681	4
74.6295475561227	-54.025385286336466	1455.891	4
74.62954129471115	-54.02538894841516	1456.2123	4
74.62954129968684	-54.02538898734005	1456.3765	4
74.62954129145449	-54.02538892293844	1456.1049	4
74.62953501956932	-54.02539250867044	1456.1031	4
74.62952874659958	-54.02539608728463	1456.0713	4
74.62952874839198	-54.02539610130649	1456.1304	4
74.6295287523989	-54.02539613265265	1456.2626	4
74.62952247988834	-54.02539972016024	1456.2671	4
74.62952248264962	-54.0253997417622	1456.3582	4
74.62952246556992	-54.025399612379516	1455.8114	4
74.62952248004716	-54.02539972140287	1456.2723	4
74.6295162034615	-54.02540327449684	1456.1327	4
74.62951620808198	-54.02540331064282	1456.2852	4
74.6295162058518	-54.02540329319606	1456.2115	4
74.62950993085444	-54.02540685619204	1456.1149	4
74.62950993191177	-54.025406864463484	1456.1498	4
74.62950365499263	-54.02541041775823	1456.011	4
74.62950366424116	-54.02541049011011	1456.3159	4
74.62950363604689	-54.0254102737772	1455.4027	4
74.62949738948504	-54.025414061747064	1456.2545	4
74.62949738734977	-54.02541404504295	1456.1841	4
74.62949111430764	-54.02541763151964	1456.185	4
74.62949111679673	-54.025417650991905	1456.2671	4
74.62949111402754	-54.02541762932842	1456.1758	4
74.62947855946844	-54.02542474062572	1455.9176	4
74.62947857520398	-54.025424859493526	1456.42	4
74.62947229772207	-54.02542841559132	1456.2927	4
74.6294722991068	-54.02542842642415	1456.3385	4
74.62946598690557	-54.02543171661228	1455.0889	4
74.62945974760994	-54.025435574088256	1456.2323	4
74.62945347910016	-54.02543920481706	1456.4196	4
74.629453476493	-54.02543918442084	1456.3336	4
74.62944720809878	-54.025442817553355	1456.531	4
74.62944719048139	-54.02544268396255	1455.9666	4
74.6294472005243	-54.0254427582968	1456.2812	4
74.62944092655587	-54.02544634587825	1456.2875	4
74.629434649604	-54.02544991508797	1456.2153	4
74.62943463475067	-54.02544980312068	1455.7421	4
74.62943465550468	-54.02544996124973	1456.4099	4
74.62942836230715	-54.02545340912546	1455.8251	4
74.62942837014697	-54.025453466224704	1456.0669	4
74.62942210441302	-54.025457126253606	1456.3777	4
74.62940955406937	-54.02546428365566	1456.3187	4
74.62940955748526	-54.02546431037874	1456.4314	4
74.62939700753914	-54.02547149675129	1456.4889	4
74.62939073073574	-54.02547507405108	1456.4518	4
74.62939072673429	-54.02547504274689	1456.3198	4
74.62939072354929	-54.02547501783014	1456.2147	4
74.62939072684271	-54.025475043595236	1456.3234	4
74.62938443009338	-54.02547847459486	1455.6671	4
74.62938445346934	-54.0254786532368	1456.4215	4
74.62938444841097	-54.025478613664106	1456.2546	4
74.62937817476896	-54.02548222671993	1456.366	4
74.6293781752929	-54.02548223081881	1456.3833	4
74.62937816915492	-54.02548218279993	1456.1808	4
74.62937189173317	-54.02548576395763	1456.1588	4
74.62936562535336	-54.02548943310282	1456.5077	4
74.62936562421524	-54.02548942419924	1456.4701	4
74.62936562333421	-54.02548941730664	1456.441	4
74.62935935005068	-54.02549303405402	1456.569	4
74.62935932719914	-54.02549285951447	1455.8319	4
74.62935934455406	-54.02549299105313	1456.3877	4
74.62935306670049	-54.025496569739836	1456.3563	4
74.62935307023474	-54.025496597389264	1456.4729	4
74.62934677920921	-54.025500078579405	1456.0293	4
74.62934679398408	-54.025500194166604	1456.5166	4
74.62934049969496	-54.02550365145597	1455.9723	4
74.6293405037162	-54.02550368291524	1456.105	4
74.62934051371268	-54.02550376111999	1456.4347	4
74.62934051485878	-54.025503770086246	1456.4724	4
74.62933423324095	-54.02550732814385	1456.3529	4
74.62933422688495	-54.025507278418985	1456.1433	4
74.6293342349018	-54.02550734113659	1456.4077	4
74.6293214747572	-54.025512930490834	1449.7292	4
74.6293216780598	-54.02551450828015	1456.3849	4
74.62932167920918	-54.02551451727207	1456.4229	4
74.62931539131976	-54.02551803121331	1456.1173	4
74.62931539841483	-54.0255180867199	1456.3513	4
74.62930912620237	-54.02552172889319	1456.5852	4
74.6293028425481	-54.02552527929375	1456.4335	4
74.62929656153591	-54.02552885203543	1456.3757	4
74.62929656364648	-54.025528868547234	1456.4454	4
74.62929028219476	-54.02553243952672	1456.3802	4
74.62929027818687	-54.025532408171834	1456.2482	4
74.62928400875688	-54.025536070954935	1456.5712	4
74.62927772445113	-54.02553962297364	1456.4261	4
74.6292777262666	-54.02553963717676	1456.4861	4
74.62927144745477	-54.025543233866976	1456.5294	4
74.62927144377294	-54.0255432050631	1456.408	4
74.62926516479315	-54.025546802602854	1456.4547	4
74.6292651643202	-54.02554679890258	1456.4391	4
74.62925887332374	-54.02555029973509	1456.0795	4
74.62925887479011	-54.02555031120719	1456.1278	4
74.62925888586085	-54.025550397816545	1456.4929	4
74.62925260342762	-54.02555397127343	1456.4384	4
74.62925260286383	-54.02555396686263	1456.4198	4
74.62925259272042	-54.02555388750752	1456.0852	4
74.62924632112357	-54.02555755137544	1456.4106	4
74.62924004202007	-54.025561154299666	1456.4802	4
74.62924004517849	-54.025561179009145	1456.5845	4
74.62924003508972	-54.02556110008155	1456.2517	4
74.62922748134451	-54.02556834598174	1456.5598	4
74.62922748249888	-54.025568355012545	1456.5979	4
74.62922746489392	-54.02556821728358	1456.0172	4
74.62922119445474	-54.02557188921519	1456.3789	4
74.62922119729787	-54.025571911458044	1456.4728	4
74.62922120390287	-54.02557196313104	1456.6906	4
74.62921490684614	-54.025575432477666	1456.1971	4
74.62921491686508	-54.02557551085912	1456.5276	4
74.62920863333399	-54.02557908774768	1456.4874	4
74.62920863157872	-54.02557907401551	1456.4296	4
74.62920863084834	-54.025579068301695	1456.4055	4
74.62920235868175	-54.025582720110975	1456.6858	4
74.629202357569	-54.0255827114054	1456.649	4
74.62920235985685	-54.025582729304155	1456.7246	4
74.6291897893243	-54.025589860656474	1456.551	4
74.62918978725476	-54.02558984446568	1456.4828	4
74.6291835028624	-54.025593421546475	1456.4436	4
74.62918351007768	-54.02559347799383	1456.6815	4
74.62918350823973	-54.025593463614996	1456.621	4
74.62918350544557	-54.025593441755476	1456.5288	4
74.62917722310729	-54.025597036643916	1456.5647	4
74.62917722745847	-54.02559707068448	1456.7081	4
74.62917722381627	-54.02559704219026	1456.588	4
74.62917721810007	-54.02559699747082	1456.3995	4
74.62916465888095	-54.02560423909342	1456.6887	4
74.62916465179217	-54.025604183635615	1456.455	4
74.62915836754485	-54.02560776488208	1456.4346	4
74.62915836614027	-54.02560775389362	1456.3882	4
74.62915837240907	-54.02560780293672	1456.595	4
74.62915836870019	-54.02560777392082	1456.4727	4
74.62915208874729	-54.0256113944383	1456.6166	4
74.62915208928334	-54.02561139863206	1456.6343	4
74.62914580101751	-54.025614955859055	1456.5115	4
74.62914580165469	-54.02561496084395	1456.5325	4
74.6291458077927	-54.0256150088638	1456.735	4
74.62913952054575	-54.025618575807776	1456.6532	4
74.62913952394631	-54.02561860241153	1456.7653	4
74.62913952046772	-54.025618575196965	1456.6506	4
74.62913952077504	-54.02561857760117	1456.6608	4
74.62913323770098	-54.02562217500698	1456.7085	4
74.62913323203537	-54.02562213068294	1456.5216	4
74.62912691008202	-54.025625433832715	1455.3264	4
74.6291269445184	-54.02562569900753	1456.4457	4
74.62912694097204	-54.02562567126319	1456.3286	4
74.62912065962493	-54.02562928960373	1456.4636	4
74.62912066354664	-54.02562932028448	1456.5929	4
74.62911437094984	-54.025632852361824	1456.3643	4
74.62911437592099	-54.02563289125322	1456.5282	4
74.62911434864633	-54.025632682107	1455.6451	4
74.62910808632328	-54.025636452471936	1456.4211	4
74.62910807286558	-54.02563634718766	1455.9773	4
74.62910809576768	-54.02563652635871	1456.7327	4
74.62910180682428	-54.025640090512496	1456.6393	4
74.62910180982254	-54.02564011396918	1456.7382	4
74.62909551986911	-54.02564366803609	1456.6033	4
74.62909551502202	-54.025643630115766	1456.4435	4
74.62909552434066	-54.02564370301844	1456.7507	4
74.6290892379439	-54.025647290588125	1456.7561	4
74.62908294483135	-54.02565082782566	1456.5491	4
74.62908295024569	-54.02565087018397	1456.7277	4
74.62908283706301	-54.02564999318215	1453.0277	4
74.62907665600143	-54.02565439984932	1456.4889	4
74.62907037817081	-54.02565805966705	1456.7988	4
74.62907037313516	-54.02565802027152	1456.6328	4
74.62906408999422	-54.02566163635497	1456.7595	4
74.62906408573825	-54.025661603058914	1456.6191	4
74.62906408769963	-54.02566161840372	1456.6838	4
74.6290577933508	-54.025665152476215	1456.4637	4
74.62905779186126	-54.02566514082281	1456.4146	4
74.62905779720953	-54.02566518266436	1456.591	4
74.62905151221926	-54.025668791690634	1456.6869	4
74.62905150798477	-54.02566875856273	1456.5472	4
74.62904462684166	-54.02566774351278	1437.1367	3
74.62903892920212	-54.02567591689567	1456.4862	4
74.62903893320545	-54.02567594821466	1456.6183	4
74.62903264305245	-54.0256795220565	1456.5659	4
74.6290326386353	-54.025679487499275	1456.4202	4
74.62903264739899	-54.02567955606079	1456.7092	4
74.629032642102	-54.025679514620656	1456.5345	4
74.6290263573914	-54.02568312883739	1456.6536	4
74.62902635408344	-54.025683102957935	1456.5444	4
74.62902635493873	-54.0256831096493	1456.5726	4
74.62902005216223	-54.02568658819075	1456.1185	4
74.62902006239928	-54.02568666827873	1456.4562	4
74.62901377726334	-54.02569028655356	1456.5912	4
74.62901377571042	-54.02569027440477	1456.5399	4
74.62901378188816	-54.025690322735166	1456.7438	4
74.62901375931676	-54.02569014615135	1455.9993	4
74.62900748686006	-54.02569386534252	1456.5597	4
74.62900749460368	-54.0256939259236	1456.8152	4
74.62900748842274	-54.02569387756777	1456.6113	4
74.62900120145208	-54.02569748099692	1456.6849	4
74.62900120625773	-54.02569751859316	1456.8434	4
74.62899491198262	-54.025701070526274	1456.6987	4
74.62898862493098	-54.025704664949025	1456.7378	4
74.62898861591052	-54.02570459437897	1456.4403	4
74.62898862934529	-54.02570469948374	1456.8834	4
74.62898233124345	-54.02570822489983	1456.6271	4
74.62898233317692	-54.02570824002604	1456.6908	4
74.62898232721292	-54.025708193367606	1456.4941	4
74.62897604484438	-54.025711839642	1456.7484	4
74.62897600139092	-54.02571150392393	1455.3318	4
74.62897605000445	-54.02571188001071	1456.9186	4
74.62897604368754	-54.02571183059166	1456.7102	4
74.62896975232863	-54.02571541216577	1456.6907	4
74.62896975073708	-54.02571539971465	1456.6382	4
74.62896974978369	-54.025715392256174	1456.6067	4
74.62896345455242	-54.02571894916672	1456.482	4
74.62896345439457	-54.02571894793203	1456.4768	4
74.62895717040453	-54.02572259054519	1456.7147	4
74.62895717333564	-54.02572261347632	1456.8114	4
74.62895087582565	-54.0257261520073	1456.6104	4
74.62895087348531	-54.02572613369774	1456.5331	4
74.62894458755191	-54.02572976447948	1456.7211	4
74.62893829910794	-54.02573337336401	1456.8179	4
74.62893829788908	-54.025733363828635	1456.7776	4
74.62893829425907	-54.025733335429535	1456.658	4
74.62893829340311	-54.02573332873341	1456.6296	4
74.6289320030918	-54.025736928617775	1456.6874	4
74.62893200704636	-54.025736959555495	1456.8177	4
74.62892571436831	-54.025740542592395	1456.8044	4
74.6289194218449	-54.02574412850251	1456.8032	4
74.62891312718344	-54.02574769934334	1456.7385	4
74.62890683876073	-54.02575131716639	1456.8729	4
74.62890683700223	-54.025751303409315	1456.815	4
74.62890054604654	-54.025754906539674	1456.8864	4
74.62890053069127	-54.02575478641079	1456.3799	4
74.62889425315856	-54.02575849619372	1456.9009	4
74.62889424615581	-54.0257584414091	1456.6699	4
74.62889424832112	-54.02575845834884	1456.7413	4
74.62889423234785	-54.02575833338534	1456.2145	4
74.62888795330149	-54.025762036895685	1456.708	4
74.62888795800973	-54.02576207372962	1456.8633	4
74.62888166373845	-54.02576565582308	1456.8461	4
74.62888165854551	-54.025765615197166	1456.6748	4
74.62888080090922	-54.02575896069099	1428.6028	3
74.62887536667658	-54.025769217706106	1456.7435	4
74.62887536891492	-54.02576923521714	1456.8174	4
74.62886907849916	-54.025772846773	1456.9254	4
74.62886907424361	-54.02577281348069	1456.785	4
74.62886255591992	-54.02577466029169	1449.448	4
74.62886278013586	-54.02577640169607	1456.7936	4
74.628862780689	-54.02577640602334	1456.8119	4
74.62885648053206	-54.02577994851466	1456.6276	4
74.62885019896846	-54.025783638060005	1457.0634	4
74.62885018937	-54.02578356296858	1456.7467	4
74.62885019515267	-54.02578360820792	1456.9375	4
74.62885017316589	-54.025783436199326	1456.2123	4
74.62885019484295	-54.02578360578467	1456.9272	4
74.62884389809089	-54.02578717415614	1456.8533	4
74.62884388684442	-54.02578708617216	1456.4823	4
74.62884390048686	-54.025787192900424	1456.9323	4
74.6288376033317	-54.025790771505584	1456.898	4
74.62883760014233	-54.02579074655427	1456.7927	4
74.62883130960986	-54.025794366731674	1456.9371	4
74.62883130740076	-54.02579434944932	1456.8643	4
74.62883130981463	-54.02579436833359	1456.9438	4
74.62882501642856	-54.02579797168578	1457.0162	4
74.62882501171012	-54.02579793477175	1456.8606	4
74.62882501035952	-54.02579792420572	1456.816	4
74.62882501204764	-54.02579793741237	1456.8717	4
74.62881242419724	-54.02580514033627	1457.0002	4
74.62881237966273	-54.02580479616511	1455.548	4
74.62881241927094	-54.02580510179643	1456.8378	4
74.62880612447633	-54.025808694830815	1456.8676	4
74.62879983171118	-54.02581230920871	1456.9863	4
74.6287998312553	-54.02581230564231	1456.9712	4
74.62879982777287	-54.02581227839842	1456.8563	4
74.62879378021631	-54.02581779568683	1465.0028	3
74.6287935339052	-54.025815885671676	1456.9451	4
74.62879353027165	-54.02581585724538	1456.8252	4
74.62879353725862	-54.02581591190614	1457.0557	4
74.62878722908022	-54.02581940873528	1456.6787	4
74.62878723280276	-54.025819437857564	1456.8015	4
74.62878660610706	-54.02581457317771	1436.2804	3
74.62878094344782	-54.02582306376213	1456.9744	4
74.62878094364926	-54.025823065337796	1456.981	4
74.62876834886902	-54.02583023527024	1456.97	4
74.62876204161932	-54.02583374532031	1456.6487	4
74.62876205187601	-54.02583382556028	1456.9869	4
74.62876201364422	-54.02583353069869	1455.7426	4
74.62876137158825	-54.02582854586707	1434.715	3
74.62875575450701	-54.025837414374244	1456.9976	4
74.6287557549621	-54.02583741793454	1457.0126	4
74.62874945508395	-54.025840984636	1456.9312	4
74.62874945482017	-54.025840982572525	1456.9225	4
74.62874315212238	-54.02584453653705	1456.7849	4
74.6287431580747	-54.025844583102774	1456.9813	4
74.62873685772163	-54.025848152907834	1456.9116	4
74.62873076076129	-54.02585196717836	1456.9989	4
74.62873075864104	-54.02585195059108	1456.929	4
74.62873074488091	-54.02585184294221	1456.4751	4
74.62872444920586	-54.02585553818756	1456.99	4
74.62872444768571	-54.02585552629483	1456.9398	4
74.628724337422	-54.02585467214024	1453.3362	4
74.62872438413719	-54.02585503337212	1454.8604	4
74.6287181337725	-54.025859080313055	1456.8593	4
74.62871813269587	-54.02585907189019	1456.8237	4
74.62871182404724	-54.02586266457564	1456.9072	4
74.62871182672248	-54.025862685504435	1456.9954	4
74.62870549819309	-54.0258661279999	1456.4445	4
74.62870551722195	-54.025866276866566	1457.0721	4
74.62870550813052	-54.02586620574261	1456.7722	4
74.62869920546969	-54.025869851980424	1457.0803	4
74.62869907202573	-54.02586881648823	1452.712	4
74.62869288410135	-54.02587335320417	1456.7769	4
74.62869288846974	-54.025873387379136	1456.9209	4
74.62869288860497	-54.02587338843687	1456.9254	4
74.62868657956012	-54.02587699132372	1457.0493	4
74.62867998204538	-54.025878351731436	1447.7147	3
74.6286802615049	-54.025880521054724	1456.8658	4
74.62868026300906	-54.02588053282228	1456.9154	4
74.62867394830636	-54.025884086084936	1456.8322	4
74.62867394701568	-54.02588407598751	1456.7896	4
74.62866758691341	-54.02588728348184	1455.246	4
74.62866764226715	-54.02588771228849	1457.0552	4
74.62866132728114	-54.02589126969061	1456.9879	4
74.62866132910142	-54.025891283930875	1457.0479	4
74.62866132642206	-54.025891262969814	1456.9595	4
74.62865492766062	-54.02589417038156	1454.1504	4
74.62865501602961	-54.02589485746838	1457.0485	4
74.62865502128888	-54.02589489861204	1457.2219	4
74.62865501810394	-54.02589487369604	1457.117	4
74.62864870015873	-54.02589840629287	1456.9458	4
74.62864870350406	-54.02589843246344	1457.0562	4
74.62864870037876	-54.02589840801413	1456.9531	4
74.62864782717631	-54.025891631904265	1428.3682	3
74.62864239089491	-54.02590201185147	1457.081	4
74.62864238270683	-54.02590194779559	1456.8109	4
74.62863607788564	-54.02590558917995	1457.0969	4
74.62862976113504	-54.02590913828024	1456.9937	4
74.62862977617618	-54.02590925594753	1457.4897	4
74.62862975971807	-54.0259091271949	1456.9469	4
74.62862345195727	-54.02591274368725	1457.1285	4
74.62862345162773	-54.02591274110916	1457.1177	4
74.62862344330705	-54.02591267601629	1456.8433	4
74.62861713540994	-54.02591629636835	1457.0399	4
74.6286171363797	-54.02591630395451	1457.0719	4
74.62861713349938	-54.025916281421864	1456.9768	4
74.6286108157136	-54.025919829311064	1456.8665	4
74.62861082585462	-54.025919908644326	1457.201	4
74.62860450837164	-54.02592345587547	1457.0887	4
74.6286045102109	-54.02592347026419	1457.1494	4
74.6286045126305	-54.02592348919239	1457.2291	4
74.62859819044617	-54.025927000534644	1456.9652	4
74.62859819957706	-54.02592707196537	1457.2665	4
74.62859179904059	-54.02592997545404	1454.4381	4
74.62858556319382	-54.02593415572029	1456.9962	4
74.62858556623753	-54.025934179530935	1457.0966	4
74.62858555779763	-54.025934113506054	1456.8182	4
74.6285792468822	-54.02593771549045	1456.9354	4
74.62857925268135	-54.0259377608568	1457.1267	4
74.62857293945267	-54.02594134551243	1457.1704	4
74.62856662093806	-54.02594487376696	1456.9806	4
74.62856662712069	-54.025944922133085	1457.1844	4
74.62856662555383	-54.0259449098757	1457.1328	4
74.62856030833112	-54.025948464730675	1457.0502	4
74.62856030147871	-54.02594841112514	1456.8241	4
74.6285539977506	-54.025952068731414	1457.1752	4
74.62855399940419	-54.02595208166687	1457.2297	4
74.62854768381553	-54.025955650627026	1457.2057	4
74.62854766014826	-54.025955465481466	1456.425	4
74.62854768832533	-54.025955685906446	1457.3545	4
74.62854136791061	-54.0259592216756	1457.1888	4
74.62854137191964	-54.02595925303738	1457.3212	4
74.62853505115322	-54.025962782693	1457.1305	4
74.62853505881331	-54.02596284261651	1457.383	4
74.62853505281285	-54.02596279567603	1457.1852	4
74.62852873731205	-54.02596636707775	1457.17	4
74.62852873544244	-54.02596635245237	1457.1084	4
74.62852242441217	-54.02596995540298	1457.2269	4
74.62851610867226	-54.02597352595127	1457.2072	4
74.62850979784315	-54.02597713537846	1457.3507	4
74.62850978121948	-54.025977005335015	1456.8025	4
74.62850347946676	-54.02598068619667	1457.2467	4
74.62849716514569	-54.025984269140714	1457.2777	4
74.62849085149288	-54.02598785373626	1457.316	4
74.62849083583235	-54.025987731228476	1456.7996	4
74.62849085099946	-54.02598784987635	1457.2998	4
74.62848453161322	-54.02599139390896	1457.1654	4
74.62847822284647	-54.025995021324775	1457.3821	4
74.62847822350942	-54.02599502651087	1457.4039	4
74.62847189967054	-54.025998536301756	1457.124	4
74.62846559041289	-54.02600216435376	1457.3411	4
74.62845927603976	-54.02600574866122	1457.374	4
74.62845927305631	-54.026005725322456	1457.2756	4
74.62845927666606	-54.02600575356027	1457.3947	4
74.62845295937265	-54.026009311264936	1457.316	4
74.62845297061918	-54.026009399242135	1457.6869	4
74.62845295073636	-54.02600924370645	1457.0311	4
74.62844665066915	-54.02601294027036	1457.5361	4
74.62844664803016	-54.026012919626794	1457.4491	4
74.62844033013712	-54.026016476874524	1457.366	4
74.62844033390893	-54.026016506379804	1457.4904	4
74.62843401682046	-54.02602007001959	1457.4335	4
74.62843402089473	-54.02602010189093	1457.5679	4
74.62842138777776	-54.026027233688694	1457.4722	4
74.6284213830412	-54.026027196636335	1457.3159	4
74.62842138505813	-54.02602721241427	1457.3824	4
74.62841498638583	-54.02603014615532	1454.6653	4
74.62841506255813	-54.02603073778288	1457.1609	4
74.62841506235361	-54.02603073618309	1457.1542	4
74.62840874736726	-54.02603431635839	1457.1641	4
74.62840872808836	-54.02603416554885	1456.5282	4
74.62840874487483	-54.02603429686133	1457.0819	4
74.62840875312607	-54.02603436140666	1457.354	4
74.62840243562799	-54.02603792188188	1457.2802	4
74.62840243992935	-54.02603795552953	1457.422	4
74.62840244582735	-54.02603800166664	1457.6165	4
74.62839611655558	-54.02604146996012	1457.1531	4
74.62839613016705	-54.02604157643543	1457.602	4
74.62839612111718	-54.026041505643015	1457.3036	4
74.62838980553525	-54.026045076966625	1457.2749	4
74.62838980587814	-54.02604507964872	1457.2863	4
74.6283834955436	-54.026048695825885	1457.4447	4
74.62838349713446	-54.02604870827016	1457.4972	4
74.62838348927305	-54.02604864677444	1457.2379	4
74.6283834874601	-54.026048632593046	1457.1781	4
74.6283825364794	-54.02604125284584	1426.0469	0
74.62837717826882	-54.026052257980155	1457.3745	4
74.62837717332737	-54.02605221932609	1457.2115	4
74.62837717458395	-54.02605222915539	1457.2529	4
74.62837086702139	-54.026055866643986	1457.4996	4
74.62837085943148	-54.02605580727253	1457.2494	4
74.62836454519962	-54.026059392360985	1457.2743	4
74.62835824197259	-54.02606305932712	1457.6447	4
74.62835823556571	-54.026063009209985	1457.4333	4
74.6283519111987	-54.02606649868125	1457.0579	4
74.62835191481543	-54.02606652697273	1457.1771	4
74.62834560711893	-54.026070162317055	1457.4113	4
74.62834560377651	-54.02607013617122	1457.301	4
74.62833928725128	-54.02607370210703	1457.2416	4
74.62833929013388	-54.026073724655824	1457.3367	4
74.62833929022399	-54.026073725360746	1457.3396	4
74.62833929287589	-54.026073746104395	1457.4271	4
74.62833297794207	-54.02607732016587	1457.4022	4
74.62833297711134	-54.0260773136678	1457.3748	4
74.62833298045696	-54.02607733983814	1457.4851	4
74.62833296859004	-54.02607724701142	1457.0938	4
74.62832666382302	-54.026080904142326	1457.417	4
74.62832666372472	-54.026080903373405	1457.4137	4
74.62832663209481	-54.02608065595437	1456.3705	4
74.62832034180359	-54.02608442983244	1457.184	4
74.62832034573132	-54.0260844605566	1457.3135	4
74.6283140301169	-54.02608803193928	1457.2732	4
74.62831402875108	-54.02608802125516	1457.2281	4
74.62830772486012	-54.026091683851085	1457.5715	4
74.62830771501788	-54.02609160686248	1457.247	4
74.6283014072717	-54.02609523878189	1457.46	4
74.62829509142946	-54.026098802876646	1457.3871	4
74.62829508277294	-54.026098735163245	1457.1017	4
74.62828877471112	-54.02610236348907	1457.2975	4
74.62828877541341	-54.02610236898227	1457.3207	4
74.62828877924943	-54.02610239898881	1457.4471	4
74.62828877732562	-54.02610238394023	1457.3837	4
74.62828245964305	-54.02610593640569	1457.2587	4
74.62828246471246	-54.02610597605959	1457.4259	4
74.62828244961293	-54.02610585794793	1456.9279	4
74.6282761509394	-54.02610955847338	1457.426	4
74.62827614790793	-54.02610953476053	1457.326	4
74.62827615180342	-54.026109565231664	1457.4546	4
74.62826983789017	-54.02611314194195	1457.4308	4
74.62826983611502	-54.02611312805657	1457.3722	4
74.62826352053774	-54.026116702901284	1457.3362	4
74.6282571173398	-54.02611958404144	1454.3763	4
74.62825720901789	-54.02612029692904	1457.3832	4
74.62825720236846	-54.02612024491591	1457.164	4
74.62825720998397	-54.02612030448568	1457.415	4
74.62825089542777	-54.026123877965446	1457.3733	4
74.62825089552481	-54.02612387872442	1457.3765	4
74.62825089397569	-54.02612386660724	1457.3254	4
74.6282445838335	-54.026127473842685	1457.4248	4
74.62824458528142	-54.02612748516863	1457.4725	4
74.62824458578069	-54.02612748907422	1457.489	4
74.62823826943897	-54.02613104701796	1457.3795	4
74.62823827095313	-54.026131058862056	1457.4294	4
74.6282319624605	-54.0261346734316	1457.5587	4
74.62823195596896	-54.02613462265371	1457.3446	4
74.62823194992667	-54.026134575390465	1457.1453	4
74.6282256496822	-54.02613825757153	1457.5574	4
74.62822563883108	-54.02613817269335	1457.1995	4
74.62821933562144	-54.026141830801095	1457.5088	4
74.6282193026345	-54.02614157277535	1456.4209	4
74.62821933728239	-54.02614184379332	1457.5636	4
74.62821301582642	-54.02614535827152	1457.2662	4
74.62821302502225	-54.026145430201886	1457.5695	4
74.62821301494081	-54.026145351344375	1457.237	4
74.62820670963559	-54.02614898727672	1457.4517	4
74.62820040039752	-54.02615259587351	1457.5486	4
74.6282003936973	-54.026152543464235	1457.3276	4
74.62819409009715	-54.02615619868171	1457.6189	4
74.62819408753359	-54.026156178629364	1457.5344	4
74.628194082435	-54.02615613874809	1457.3662	4
74.62818778402146	-54.026159829578674	1457.8076	4
74.6281877731495	-54.02615974453812	1457.4491	4
74.62818776064891	-54.02615964675874	1457.0367	4
74.62818776501483	-54.0261596809089	1457.1808	4
74.62818145748862	-54.026163299423324	1457.316	4
74.62817514906946	-54.02616690989053	1457.416	4
74.62816883755303	-54.026170491097645	1457.3926	4
74.6281688151055	-54.02617031551401	1456.6523	4
74.62816883819757	-54.026170496139315	1457.414	4
74.62816883717605	-54.026170488148885	1457.3802	4
74.62816252731655	-54.026174085148405	1457.421	4
74.62815622001258	-54.02617770099849	1457.5399	4
74.6281562176575	-54.02617768257743	1457.4623	4
74.62815621111689	-54.02617763141727	1457.2466	4
74.62814989819925	-54.02618120219399	1457.1742	4
74.62814991080432	-54.02618130079	1457.59	4
74.62814360288279	-54.02618489367778	1457.614	4
74.62814360043247	-54.026184874511685	1457.5332	4
74.62814359455541	-54.02618482854174	1457.3394	4
74.6281436000047	-54.02618487116551	1457.519	4
74.62813728722205	-54.02618843665242	1457.423	4
74.62813729073478	-54.02618846412856	1457.5388	4
74.6281309788486	-54.026192039334475	1457.4812	4
74.62812464486187	-54.026195440411406	1456.6881	4
74.62812466256142	-54.02619557885437	1457.2719	4
74.62812466543109	-54.02619560130079	1457.3665	4
74.62812437048727	-54.026193311221206	1447.706	3
74.62812467287544	-54.02619565952927	1457.6119	4
74.62811835861777	-54.02619921363785	1457.4628	4
74.62811836322972	-54.02619924971193	1457.6149	4
74.62811836088305	-54.026199231356614	1457.5375	4
74.62811205189297	-54.02620282930183	1457.5706	4
74.62811205232813	-54.02620283270559	1457.585	4
74.62810571570209	-54.02620620920886	1456.6842	4
74.62810574079708	-54.02620640549737	1457.5118	4
74.62810572130887	-54.02620625306391	1456.8691	4
74.62809944059597	-54.026210061608566	1457.7898	4
74.62809941637573	-54.02620987216228	1456.991	4
74.6280994338669	-54.02621000897485	1457.5679	4
74.62809312435408	-54.02621359481502	1457.547	4
74.6280931229532	-54.02621358385791	1457.5007	4
74.62808680972033	-54.02621713919685	1457.3499	4
74.62808681925576	-54.02621721378096	1457.6643	4
74.62808669068859	-54.02621621662113	1453.4576	4
74.62808048796528	-54.02622062645037	1456.9105	4
74.62808050528321	-54.0262207619076	1457.4817	4
74.62808041266172	-54.026220041675685	1454.4438	4
74.62807420451428	-54.02622440791613	1457.7114	4
74.62806789016723	-54.02622795019192	1457.5013	4
74.62806788961808	-54.02622794589683	1457.4832	4
74.62806789151456	-54.02622796073061	1457.5458	4
74.62806159021048	-54.0262316035307	1457.7579	4
74.62806158283803	-54.026231545865144	1457.5149	4
74.6280615823268	-54.02623154186652	1457.4979	4
74.6280552775741	-54.026235156176156	1457.5886	4
74.62805528216235	-54.026235192063915	1457.74	4
74.62804896877113	-54.026238741209845	1457.5533	4
74.62804897337821	-54.026238777245446	1457.7053	4
74.62804266158604	-54.0262423333948	1457.5479	4
74.62804266066127	-54.02624232616163	1457.5173	4
74.62803005241491	-54.02624954972094	1457.6683	4
74.62803005249587	-54.02624955035419	1457.671	4
74.62802374739927	-54.026253154510115	1457.7115	4
74.62802373831454	-54.02625308345267	1457.4119	4
74.62802373921784	-54.02625309051779	1457.4417	4
74.62802374081545	-54.026253103013886	1457.4944	4
74.6280048262738	-54.02626390610701	1457.5687	4
74.62799852220623	-54.026267511165315	1457.6072	4
74.62799852497747	-54.026267532840805	1457.6985	4
74.62799221091917	-54.02627105802939	1457.3987	4
74.6279922167768	-54.02627110384552	1457.5918	4
74.62799221388997	-54.02627108126599	1457.4966	4
74.6279859134946	-54.02627471551682	1457.6539	4
74.62798591199768	-54.02627470380878	1457.6045	4
74.62798590722169	-54.026274666452636	1457.447	4
74.62797958711985	-54.026278140860896	1456.9299	4
74.6279796047918	-54.02627827908326	1457.5127	4
74.62797330737132	-54.02628192516921	1457.7191	4
74.62797330496346	-54.026281906335754	1457.6398	4
74.62796700826337	-54.02628556019472	1457.8762	4
74.62796699798051	-54.02628547976686	1457.5371	4
74.62796070199101	-54.02628913736124	1457.7877	4
74.62795439552875	-54.02629271120204	1457.6837	4
74.62795439349965	-54.026292695331534	1457.6168	4
74.6279480835413	-54.02629623996863	1457.3881	4
74.62794808056971	-54.02629621672644	1457.29	4
74.62794179019859	-54.026299908747745	1457.6823	4
74.6279417920287	-54.02629992306164	1457.7427	4
74.62794179253487	-54.026299927020915	1457.7593	4
74.62793548772301	-54.026303492377046	1457.6193	4
74.6279354933748	-54.02630353658269	1457.8057	4
74.62793548839201	-54.02630349760942	1457.6414	4
74.62793548907291	-54.0263035029352	1457.6638	4
74.62792918695979	-54.02630710325096	1457.6652	4
74.62792918772568	-54.02630710924155	1457.6903	4
74.6279228886471	-54.026310731362166	1457.782	4
74.6279228837517	-54.02631069307285	1457.6205	4
74.62792288774297	-54.02631072429028	1457.7522	4
74.62791658629398	-54.02631432198438	1457.7404	4
74.62791658565583	-54.02631431699316	1457.7192	4
74.62791657929148	-54.02631426721443	1457.5094	4
74.62791658432123	-54.026314306554504	1457.6753	4
74.62791028334678	-54.02631790993696	1457.6846	4
74.62791028590856	-54.02631792997391	1457.7692	4
74.62791028450343	-54.02631791898364	1457.7228	4
74.62790398617794	-54.026321545045626	1457.8251	4
74.62790398769476	-54.02632155690907	1457.875	4
74.62790398262315	-54.026321517242074	1457.7078	4
74.62790397794747	-54.02632148067106	1457.5536	4
74.62789768457348	-54.02632513952435	1457.7937	4
74.62789768242452	-54.02632512271648	1457.7228	4
74.62789768137081	-54.02632511447495	1457.688	4
74.62789138384777	-54.026328738864486	1457.7811	4
74.62789138432477	-54.02632874259535	1457.7969	4
74.62788507815483	-54.02633229732569	1457.5946	4
74.62788507957048	-54.026332308398175	1457.6414	4
74.62788507729172	-54.02633229057507	1457.5662	4
74.62788508050672	-54.02633231572094	1457.6722	4
74.62787877952518	-54.02633590504945	1457.6154	4
74.62787878852579	-54.0263359754475	1457.9121	4
74.6278724846591	-54.02633954409064	1457.7653	4
74.62787234448408	-54.026338456186984	1453.1759	4
74.62787248563538	-54.026339551726686	1457.7975	4
74.62787150947166	-54.02633197598757	1425.8391	0
74.62786618543178	-54.026343146947426	1457.761	4
74.62786618262759	-54.026343125014535	1457.6686	4
74.62785988611513	-54.02634674701715	1457.7434	4
74.62785358279369	-54.026350309722254	1457.5676	4
74.62785356614798	-54.02635017952964	1457.0187	4
74.62785359080954	-54.0263503724173	1457.832	4
74.62785357308896	-54.02635023381745	1457.2476	4
74.62784728911107	-54.026353949638505	1457.7147	4
74.62784729047159	-54.0263539602799	1457.7595	4
74.62784098933079	-54.02635754018275	1457.6517	4
74.6278409911127	-54.02635755411977	1457.7106	4
74.6278409930881	-54.02635756957013	1457.7756	4
74.627834695148	-54.0263611758503	1457.7764	4
74.62783469777193	-54.02636119637294	1457.8629	4
74.62782839251261	-54.02636473931081	1457.5961	4
74.62782839945818	-54.026364793634706	1457.8251	4
74.62781580934126	-54.0263720286167	1457.9161	4
74.6278158056129	-54.026371999455954	1457.7932	4
74.62780950798408	-54.026375595524556	1457.7454	4
74.62780950852229	-54.026375599734095	1457.7631	4
74.62780320045147	-54.02637911192392	1457.3597	4
74.62779691571748	-54.02638280441865	1457.7151	4
74.62779691813219	-54.02638282330499	1457.7947	4
74.62779692183882	-54.02638285229573	1457.917	4
74.62779062057811	-54.026386413297736	1457.7161	4
74.62779062143773	-54.02638642002105	1457.7445	4
74.62779062072865	-54.026386414475034	1457.7211	4
74.62778413287845	-54.0263885183837	1451.3737	3
74.62778432871458	-54.026390041617525	1457.7986	4
74.62778430677143	-54.02638986999312	1457.075	4
74.62777803650914	-54.02639366894604	1457.874	4
74.6277780365604	-54.026393669346824	1457.8757	4
74.62777803746297	-54.02639367640605	1457.9054	4
74.62777174365962	-54.02639729290784	1457.9324	4
74.6277717405714	-54.02639726875384	1457.8306	4
74.62777174409891	-54.02639729634356	1457.9469	4
74.6277717411314	-54.02639727313377	1457.849	4
74.62776544691246	-54.02640088017245	1457.8354	4
74.62776544688778	-54.0264008799792	1457.8346	4
74.62776544763582	-54.02640088582982	1457.8594	4
74.62776544383621	-54.02640085611209	1457.734	4
74.6277591521713	-54.026404480840085	1457.7933	4
74.62775914784031	-54.02640444696612	1457.6505	4
74.62775910462982	-54.02640410900394	1456.2256	4
74.6277528603757	-54.02640809831409	1457.8215	4
74.62775285960652	-54.02640809229801	1457.7961	4
74.62775282435301	-54.02640781657003	1456.6337	4
74.62775285642539	-54.02640806741763	1457.6913	4
74.6277465702656	-54.02641173060082	1457.9093	4
74.62773370834718	-54.02641680190688	1448.8274	4
74.62773398050545	-54.02641891360474	1457.7358	4
74.62773397778867	-54.02641889235612	1457.6462	4
74.62773398760609	-54.0264189691409	1457.97	4
74.62772769140302	-54.02642254679994	1457.8223	4
74.62772769212572	-54.02642255245226	1457.8461	4
74.62772769102283	-54.02642254382645	1457.8098	4
74.62772140626467	-54.02642618898107	1457.9506	4
74.62771511415393	-54.026429793956254	1457.9147	4
74.62771511261326	-54.0264297819062	1457.8639	4
74.62770881164528	-54.026433315248475	1457.5242	4
74.62770881876578	-54.02643337093991	1457.7589	4
74.62770881418024	-54.02643333507536	1457.6078	4
74.62770165963715	-54.026430240804864	1429.3075	3
74.62769623253509	-54.02644054942052	1457.5469	4
74.62769620304444	-54.02644031876664	1456.5743	4
74.62769624137267	-54.026440618541606	1457.8383	4
74.62768994119868	-54.026444150975045	1457.4896	4
74.62768995901438	-54.026444286084164	1458.0604	4
74.62768366428375	-54.02644786687092	1457.9116	4
74.62768366183428	-54.02644784771289	1457.8308	4
74.62767738039489	-54.02645151766189	1458.0597	4
74.62767737928134	-54.02645150895235	1458.023	4
74.62767737203951	-54.02645145654417	1457.8008	4
74.62767108024234	-54.02645504731435	1457.6929	4
74.62767108615641	-54.02645509357	1457.8878	4
74.62766479618959	-54.026458696724504	1457.8303	4
74.6276648018117	-54.02645873646467	1457.999	4
74.62765850833277	-54.02646230956328	1457.8131	4
74.62765851764924	-54.02646237819781	1458.1038	4
74.62765849245842	-54.02646218540647	1457.2897	4
74.62765222067502	-54.02646592547608	1457.806	4
74.62765222714988	-54.02646597188562	1458.0029	4
74.62765222388256	-54.02646595056299	1457.9119	4
74.62764593425149	-54.0264695486207	1457.8278	4
74.62764593588767	-54.026469561417784	1457.8817	4
74.62764592712757	-54.02646949290293	1457.5928	4
74.62763977557591	-54.02647416002099	1462.017	4
74.62763964424845	-54.02647314134272	1457.7195	4
74.62763965184168	-54.026473200731104	1457.9698	4
74.62763336136057	-54.02647678335114	1457.8184	4
74.62763336288704	-54.026476795289675	1457.8687	4
74.62762708060158	-54.02648044714117	1458.0052	4
74.6276270757576	-54.0264804134869	1457.862	4
74.62762707801086	-54.02648043111021	1457.9364	4
74.62762079327955	-54.02648405382775	1457.9506	4
74.62762078937313	-54.02648402327463	1457.8218	4
74.62762062914352	-54.02648277854703	1452.571	4
74.62762077288	-54.02648389427801	1457.2778	4
74.62761450629861	-54.026487660440615	1457.8939	4
74.62761444492634	-54.02648718043442	1455.87	4
74.62761449542472	-54.02648757539384	1457.5354	4
74.62760822605183	-54.026491313045966	1458.0308	4
74.62760822483581	-54.02649130353527	1457.9906	4
74.6276082206892	-54.026491275335665	1457.8705	4
74.627601940507	-54.02649492599785	1457.9974	4
74.62759565745624	-54.02649855207414	1458.0189	4
74.62758936895841	-54.02650214125853	1457.8807	4
74.62758937178769	-54.026502163386965	1457.974	4
74.62758937130812	-54.02650215963573	1457.9583	4
74.62758933028715	-54.026501838802275	1456.6055	4
74.62758936858162	-54.02650213831155	1457.8683	4
74.6275830862694	-54.02650576918806	1457.9054	4
74.62758308581313	-54.02650576561964	1457.8904	4
74.62758309428143	-54.02650582761998	1458.153	4
74.62757681221453	-54.02650945795874	1458.1862	4
74.62757680692975	-54.02650941662533	1458.0118	4
74.62757680127072	-54.02650937659667	1457.8419	4
74.62757680339273	-54.02650939319312	1457.9119	4
74.62757051614888	-54.02651298058383	1457.7622	4
74.62757052715162	-54.02651306240686	1458.1084	4
74.6275705271183	-54.02651306214628	1458.1073	4
74.62757052032745	-54.02651301326548	1457.9	4
74.6275639592091	-54.02651446916245	1448.7578	4
74.62756423579027	-54.02651661543587	1457.8121	4
74.62756423881862	-54.02651663912103	1457.912	4
74.62755795722646	-54.02652026972678	1457.9401	4
74.62755167674368	-54.02652390261796	1457.9772	4
74.62754539866111	-54.026527547589794	1458.0648	4
74.62754540160509	-54.026527570615016	1458.1619	4
74.62754540073583	-54.02652756381653	1458.1332	4
74.62754538445219	-54.02652744069058	1457.6129	4
74.62753911417215	-54.026531148459284	1457.9624	4
74.62753911702809	-54.026531166563935	1458.0399	4
74.62753911736336	-54.02653116918637	1458.0509	4
74.62753283766796	-54.02653480085543	1458.0779	4
74.62753283262471	-54.02653476564281	1457.9282	4
74.62753283396476	-54.02653477612363	1457.9724	4
74.62752655419594	-54.02653840082993	1457.9694	4
74.62752655311542	-54.026538392379116	1457.9337	4
74.62752028026098	-54.02654206840393	1458.1455	4
74.62751399102578	-54.0265456223188	1457.8384	4
74.62751394414285	-54.0265452556367	1456.2924	4
74.62751399723051	-54.02654566661516	1458.0264	4
74.62750771874653	-54.02654928221446	1457.9834	4
74.62750771913358	-54.02654928524168	1457.9962	4
74.62750772283222	-54.02654931416961	1458.1182	4
74.62750145022356	-54.02655298505627	1458.3032	4
74.62750144143861	-54.02655291634724	1458.0135	4
74.62749516787973	-54.02655658128024	1458.1707	4
74.62748888796858	-54.026560194528706	1458.1082	4
74.62748260940512	-54.02656381935466	1458.0918	4
74.62748260916376	-54.02656381746712	1458.0839	4
74.62748259201769	-54.02656368759561	1457.535	4
74.62747632645912	-54.02656740776538	1457.9202	4
74.6274763326118	-54.02656745165521	1458.1064	4
74.62747631800701	-54.026567341659685	1457.6414	4
74.62746975966962	-54.02657085891615	1458.1448	4
74.62746975627888	-54.026570832396885	1458.033	4
74.6274697609651	-54.02657086904828	1458.1874	4
74.62746350051287	-54.02657448684881	1458.0767	4
74.62746350259272	-54.026574503115675	1458.1453	4
74.62746344722116	-54.026574074281186	1456.3359	4
74.62746348762879	-54.02657439031291	1457.6685	4
74.62745724937923	-54.02657817893946	1458.2764	4
74.62745724401665	-54.026578136998204	1458.0995	4
74.62745098636587	-54.026581775640636	1458.0721	4
74.62745122132215	-54.0265836005673	1465.7705	3
74.62745099139302	-54.02658181495871	1458.2379	4
74.62745098614081	-54.02658177388039	1458.0648	4
74.62744472765698	-54.02658540356387	1457.998	4
74.62744473005577	-54.02658542232545	1458.0771	4
74.62743847463858	-54.026589069665754	1458.0844	4
74.62743848175704	-54.02658912534023	1458.3191	4
74.62743221737537	-54.026592704108445	1458.0345	4
74.62743222060556	-54.02659272937239	1458.1411	4
74.62742591764508	-54.02659600829735	1456.5895	4
74.62742596288714	-54.02659635791179	1458.0648	4
74.62742596302023	-54.026596358952446	1458.0691	4
74.62741970850057	-54.02660001020024	1458.087	4
74.62741971688467	-54.026600075773956	1458.3635	4
74.6274196610105	-54.02659964300352	1456.5376	4
74.62741971386097	-54.026600052124984	1458.2638	4
74.62741345325502	-54.02660365349522	1458.0698	4
74.62741345101875	-54.02660363600491	1457.9961	4
74.62741345040739	-54.02660363122319	1457.976	4
74.62741345521769	-54.02660366884571	1458.1346	4
74.62740720482181	-54.026607351746314	1458.2817	4
74.62739469242129	-54.0266146084194	1458.115	4
74.62738844708643	-54.02661832047216	1458.3818	4
74.62738844093174	-54.02661827233481	1458.1788	4
74.62738844122705	-54.02661827464457	1458.1886	4
74.62738219230808	-54.02662195656324	1458.327	4
74.6273821872044	-54.02662191664583	1458.1587	4
74.62738219047604	-54.02662194223404	1458.2666	4
74.62738215944115	-54.02662170373369	1457.2598	4
74.62737593853849	-54.02662559847695	1458.2953	4
74.62737593420705	-54.026625564599584	1458.1525	4
74.62737592874439	-54.026625521874514	1457.9723	4
74.62736968439071	-54.02662923148625	1458.2257	4
74.62736968531752	-54.02662923873488	1458.2563	4
74.62736343282229	-54.02663288658895	1458.2468	4
74.62736342968539	-54.026632862054065	1458.1434	4
74.62735718312413	-54.02663655435967	1458.3201	4
74.6273571787911	-54.02663652046933	1458.1772	4
74.62735091599087	-54.02664009198697	1457.8408	4
74.62735093059445	-54.02664020197455	1458.3059	4
74.62734467970321	-54.02664385660132	1458.321	4
74.62734468128512	-54.02664386897371	1458.3732	4
74.62733841809029	-54.02664742551711	1457.9735	4
74.62733217472517	-54.02665113142624	1458.2035	4
74.62733217532147	-54.02665113608996	1458.2231	4
74.62732592739543	-54.02665480846161	1458.3093	4
74.62732592383001	-54.026654780575306	1458.1918	4
74.62732529722133	-54.02664992193025	1437.6932	3
74.62731968065648	-54.02665848837587	1458.4261	4
74.62731343262496	-54.026662156978965	1458.494	4
74.62731342620532	-54.026662106767915	1458.2822	4
74.62730717600031	-54.02666575228285	1458.2528	4
74.62730718024861	-54.02666578551089	1458.393	4
74.62730718215656	-54.02666580043394	1458.4558	4
74.6273009338788	-54.02666944764954	1458.4358	4
74.62730093154278	-54.02666942937835	1458.3588	4
74.62729468216372	-54.02667308204137	1458.3561	4
74.62729467957651	-54.02667306180551	1458.2708	4
74.62729467790874	-54.02667304876084	1458.2157	4
74.62728843447114	-54.026676746337145	1458.4012	4
74.6272884337158	-54.026676740429345	1458.3763	4
74.62728843035137	-54.02667671411434	1458.2654	4
74.62728842862276	-54.026676700593775	1458.2084	4
74.6272821885011	-54.02668041867189	1458.4803	4
74.62728218458349	-54.02668038803017	1458.3512	4
74.62728218343884	-54.0266803790772	1458.3134	4
74.62728218616273	-54.02668040038227	1458.4032	4
74.62727592563324	-54.026683961270166	1458.0103	4
74.62726968791173	-54.026687699105814	1458.3623	4
74.62726968425648	-54.02668767051604	1458.2418	4
74.62726343155585	-54.02669129369722	1458.1083	4
74.62726344555739	-54.02669140321137	1458.5701	4
74.62725719189893	-54.02669501361686	1458.3828	4
74.6272571898409	-54.026694997520124	1458.3148	4
74.62725719035518	-54.02669500154224	1458.3318	4
74.62725719160103	-54.02669501128709	1458.3729	4
74.6272509429753	-54.02669865972411	1458.3451	4
74.62725093749617	-54.02669861686837	1458.1643	4
74.62724469441322	-54.02670230345114	1458.2975	4
74.62724470042252	-54.02670235045358	1458.4957	4
74.62723844846981	-54.02670597031687	1458.3455	4
74.62723844511277	-54.026705944059316	1458.2347	4
74.62723844767366	-54.02670596408966	1458.3192	4
74.6272378983036	-54.02670170096799	1440.3339	2
74.62723220168263	-54.02670962936442	1458.3595	4
74.62723219136649	-54.02670954867516	1458.0193	4
74.6272259539729	-54.0267132800153	1458.3373	4
74.62722595142569	-54.02671326009189	1458.2533	4
74.62721971184716	-54.02671697319998	1458.4935	4
74.62721970403045	-54.02671691206022	1458.2358	4
74.62721970574711	-54.02671692548745	1458.2924	4
74.62721345812753	-54.02672057850946	1458.2773	4
74.62721345896355	-54.02672058504838	1458.3049	4
74.62720096719983	-54.02672790337865	1458.3275	4
74.62720096826295	-54.02672791169424	1458.3627	4
74.6272009688702	-54.026727916444045	1458.3827	4
74.62719472494497	-54.02673159136661	1458.4586	4
74.6271947264876	-54.02673160343285	1458.5095	4
74.62719472111021	-54.02673156137218	1458.3322	4
74.62719472453024	-54.02673158812259	1458.445	4
74.62718847830435	-54.026735244099086	1458.4404	4
74.62718847677644	-54.02673523214847	1458.39	4
74.62718842876504	-54.026734860845224	1456.8231	4
74.62718223077007	-54.02673888892963	1458.3881	4
74.62718222651425	-54.026738855641	1458.2477	4
74.62717598346659	-54.0267425307786	1458.3236	4
74.62717598521733	-54.02674254447257	1458.3813	4
74.62717597784393	-54.026742486798916	1458.1382	4
74.62716974017275	-54.02674620706717	1458.4025	4
74.62716973963995	-54.026746202899666	1458.3849	4
74.62716349516526	-54.02674986915508	1458.4209	4
74.62716349447028	-54.02674986371884	1458.398	4
74.62716347457624	-54.026749712342735	1457.7584	4
74.6271634954001	-54.026749870991885	1458.4286	4
74.62715725235955	-54.026753547706655	1458.508	4
74.62715724821611	-54.026753515297145	1458.3713	4
74.62714476049607	-54.026760849873845	1458.4501	4
74.62714475835271	-54.026760833108845	1458.3794	4
74.62713850911321	-54.02676446320418	1458.2593	4
74.62713851082579	-54.0267644765998	1458.3158	4
74.62713851235326	-54.02676448854763	1458.3661	4
74.6271385167302	-54.02676452278367	1458.5105	4
74.62713226694612	-54.026768144594605	1458.356	4
74.62712602256077	-54.026771807577134	1458.3746	4
74.62712602541146	-54.02677182987525	1458.4686	4
74.62712602868368	-54.02677185547039	1458.5765	4
74.62712599413494	-54.02677158946341	1457.4537	4
74.62711977515538	-54.026775446410525	1458.291	4
74.62711975408067	-54.02677528579667	1457.6125	4
74.62711353484329	-54.02677913632728	1458.4233	4
74.62710728730147	-54.026782773155546	1458.3303	4
74.62710728209382	-54.02678273242073	1458.1586	4
74.62710728808517	-54.02678277928552	1458.3562	4
74.62710104302244	-54.02678643509366	1458.3428	4
74.62710103808013	-54.026786396434986	1458.1797	4
74.62709479670961	-54.026790080751546	1458.286	4
74.62709479022611	-54.026790030036935	1458.0723	4
74.62708855906493	-54.026793774318485	1458.4368	4
74.6270823151541	-54.02679743813517	1458.4559	4
74.62708231215879	-54.02679741470585	1458.3572	4
74.62707606688465	-54.026801067601184	1458.33	4
74.62707606467625	-54.02680105032678	1458.2571	4
74.62706358592636	-54.02680845170023	1458.6036	4
74.62706358110604	-54.02680841399481	1458.4446	4
74.62705733965147	-54.026812096226685	1458.5402	4
74.62705734062342	-54.0268121038293	1458.5723	4
74.62705733647677	-54.02681207139358	1458.4354	4
74.62705733028264	-54.02681202294185	1458.2312	4
74.62705109417809	-54.026815743006765	1458.4872	4
74.62705109440343	-54.02681574476964	1458.4946	4
74.62704485063958	-54.0268194087682	1458.5128	4
74.62704484938634	-54.026819398965166	1458.4716	4
74.62702611997021	-54.026830401708196	1458.5717	4
74.6270261152774	-54.02683036499982	1458.4169	4
74.62701362935306	-54.02683770590191	1458.5062	4
74.62701362863871	-54.02683770031403	1458.4827	4
74.62701362872922	-54.026837701022146	1458.4857	4
74.6270073835183	-54.026841354107546	1458.457	4
74.62700738657767	-54.026841378039	1458.558	4
74.62700738322432	-54.026841351808045	1458.4474	4
74.62700113990469	-54.02684501988791	1458.4819	4
74.62700111457052	-54.02684482594752	1457.6628	4
74.62700113715384	-54.02684499836988	1458.3911	4
74.62700114030791	-54.02684502304217	1458.4951	4
74.62699489926898	-54.02684870528866	1458.5906	4
74.62698865427664	-54.02685236470934	1458.5874	4
74.62698864414229	-54.02685228543431	1458.253	4
74.62698865109242	-54.02685233980119	1458.4823	4
74.62698864984574	-54.02685233004923	1458.4412	4
74.6269824087142	-54.02685601607179	1458.5513	4
74.62697616516583	-54.026859683538845	1458.5833	4
74.6269761626573	-54.02685966391632	1458.5005	4
74.6269761613166	-54.02685965342877	1458.4563	4
74.62697608811635	-54.026859085057836	1456.0583	4
74.62696985514697	-54.02686283566473	1456.4409	4
74.62696367382853	-54.026866986502164	1458.5125	4
74.62696366985088	-54.02686695538743	1458.3812	4
74.62695118279171	-54.02687429025982	1458.4464	4
74.62695117664828	-54.026874242202936	1458.2438	4
74.62695118306392	-54.02687429238925	1458.4553	4
74.62694493787625	-54.02687794934156	1458.4434	4
74.62694493924738	-54.02687796006727	1458.4886	4
74.62694493912866	-54.02687795913874	1458.4847	4
74.62694494069257	-54.02687797137251	1458.5363	4
74.62693869490228	-54.02688162809584	1458.5225	4
74.62693869265982	-54.02688161055392	1458.4485	4
74.62693869212399	-54.02688160636241	1458.4308	4
74.62693245021781	-54.026885290166035	1458.5323	4
74.62693244940168	-54.0268852837817	1458.5055	4
74.62693237482347	-54.02688470462218	1456.0621	4
74.62692621127363	-54.02688899778536	1458.7346	4
74.62692620366107	-54.026888938235565	1458.4835	4
74.62691996534454	-54.02689264753438	1458.6943	4
74.62691372120221	-54.026896315891044	1458.7314	4
74.62691371469604	-54.026896264996005	1458.5168	4
74.62691372102536	-54.02689631450767	1458.7256	4
74.62691371456161	-54.02689626394426	1458.5125	4
74.62691312591477	-54.02689169728317	1439.245	3
74.62690747172627	-54.02689994327891	1458.5962	4
74.6269074680036	-54.02689991415763	1458.4734	4
74.62690123047855	-54.02690363582295	1458.736	4
74.62690122617354	-54.02690360214625	1458.5939	4
74.62690122681258	-54.02690360714544	1458.615	4
74.62690122742471	-54.0269036119338	1458.6351	4
74.62689498092425	-54.02690726030053	1458.5901	4
74.62689496487316	-54.02690713473839	1458.0607	4
74.6268887384159	-54.026910944670604	1458.696	4
74.62688873819464	-54.02691094293957	1458.6887	4
74.62688873554099	-54.026910922180974	1458.6012	4
74.62688871115688	-54.02691073566439	1457.8135	4
74.62688248406711	-54.02691452166137	1458.3542	4
74.62688249327029	-54.02691459365519	1458.6577	4
74.62688249752448	-54.0269146269344	1458.7981	4
74.62687624674584	-54.02691824843722	1458.6396	4
74.62687625009569	-54.02691827464224	1458.7502	4
74.62687000348588	-54.026921925811166	1458.7185	4
74.62687000232854	-54.02692191675726	1458.6803	4
74.62686999963313	-54.02692189567207	1458.5913	4
74.62686375882896	-54.026925597172045	1458.7711	4
74.62686375767274	-54.02692558812737	1458.733	4
74.62686375672227	-54.02692558069196	1458.7017	4
74.62686370837757	-54.026925206735825	1457.1235	4
74.62685750687591	-54.02692921249475	1458.588	4
74.62685122223577	-54.026932577417355	1457.3481	4
74.62685126488837	-54.026932906846845	1458.7385	4
74.6268512508088	-54.02693279670548	1458.274	4
74.6268450067872	-54.026936480165666	1458.378	4
74.62683877152487	-54.02694022937558	1458.761	4
74.62683876857797	-54.026940206322664	1458.6637	4
74.62683252553857	-54.026943891955526	1458.7803	4
74.62683252422381	-54.026943881670114	1458.7368	4
74.62682627995407	-54.026947562800935	1458.8337	4
74.62682627762	-54.026947544541905	1458.7568	4
74.6268137773678	-54.026954818938094	1458.5819	4
74.62681377926283	-54.02695483376259	1458.6444	4
74.62681377223076	-54.026954778751545	1458.4124	4
74.62680753491755	-54.0269585181314	1458.7567	4
74.62680753181631	-54.02695849387092	1458.6544	4
74.62680753111917	-54.026958488417	1458.6315	4
74.6268075170355	-54.02695837824183	1458.1669	4
74.6268012893767	-54.0269621905763	1458.8207	4
74.62680128722377	-54.02696217373399	1458.7496	4
74.62680128524696	-54.026962158269534	1458.6844	4
74.62679503095794	-54.026965771482224	1458.497	4
74.6267950375478	-54.02696582303439	1458.7144	4
74.62679501147065	-54.02696562326679	1457.8707	4
74.62678878684957	-54.026969461832074	1458.6365	4
74.62678878855266	-54.02696947515529	1458.6927	4
74.62678878790581	-54.02696947009507	1458.6714	4
74.62678877601229	-54.02696937705248	1458.279	4
74.62678254380221	-54.02697316241212	1458.8198	4
74.62678253985628	-54.026973131543386	1458.6897	4
74.62677628547466	-54.026976744441235	1458.5042	4
74.62677004188643	-54.02698044328169	1458.6818	4
74.62677003972993	-54.026980426411384	1458.6106	4
74.62677004568589	-54.026980473004876	1458.8071	4
74.62677002522683	-54.02698031295339	1458.1322	4
74.62676998382105	-54.02697999326825	1456.7828	4
74.62676378937547	-54.026984069942955	1458.5569	4
74.6267637948174	-54.02698411251537	1458.7365	4
74.62676379806837	-54.02698413794744	1458.8436	4
74.62675753804773	-54.02698771134473	1458.4938	4
74.62675754464881	-54.02698776298509	1458.7115	4
74.62675754500434	-54.0269877657665	1458.7233	4
74.62675129712183	-54.026991435721996	1458.7815	4
74.62675129697776	-54.0269914345946	1458.7767	4
74.6267512821604	-54.0269913186777	1458.288	4
74.62673879805735	-54.02699875083446	1458.7969	4
74.62673254130645	-54.02700235640242	1458.586	4
74.62673253993975	-54.027002345710414	1458.541	4
74.62672629030018	-54.02700600863632	1458.573	4
74.62672629559007	-54.027006050019715	1458.7476	4
74.62672629323292	-54.027006031579404	1458.6698	4
74.62672004505082	-54.027009711578536	1458.7734	4
74.62672003623891	-54.027009642641836	1458.4828	4
74.62672004734108	-54.02700972949579	1458.849	4
74.62672004537737	-54.02700971413309	1458.7843	4
74.62671379078316	-54.0270133418398	1458.6696	4
74.62671379323946	-54.02701336105577	1458.7506	4
74.62670754360356	-54.02701702936741	1458.8081	4
74.62670754505181	-54.027017040697395	1458.8558	4
74.62670754324759	-54.027017026582605	1458.7963	4
74.62670129516073	-54.02702070494221	1458.8983	4
74.62670127923826	-54.02702058037792	1458.373	4
74.62670128793022	-54.02702064837665	1458.6598	4
74.62669503815599	-54.02702431932615	1458.7303	4
74.6266950404142	-54.02702433699254	1458.8048	4
74.6266949351418	-54.02702352189134	1455.3652	4
74.62668878480726	-54.02702796421586	1458.692	4
74.62668878510415	-54.02702796653851	1458.7018	4
74.62668878516394	-54.02702796700603	1458.7037	4
74.62668878829501	-54.02702799150139	1458.8071	4
74.62668253930676	-54.02703167243678	1458.9218	4
74.62668253177155	-54.02703161348726	1458.6732	4
74.62667628232343	-54.027035288869435	1458.7667	4
74.6266762839728	-54.027035301773026	1458.8212	4
74.62667626969808	-54.02703519009839	1458.3502	4
74.6266700244814	-54.02703888882358	1458.5466	4
74.62667002646319	-54.027038904327625	1458.612	4
74.62666377155412	-54.02704254491211	1458.5598	4
74.62666378052782	-54.02704261511583	1458.8558	4
74.62665752183337	-54.02704622813195	1458.6885	4
74.62665752713887	-54.02704626963857	1458.8635	4
74.62665752354685	-54.027046241537214	1458.745	4
74.62665752322097	-54.02704623898757	1458.7343	4
74.62665127050107	-54.027049900818604	1458.7738	4
74.62665127124104	-54.02704990660749	1458.7982	4
74.62665126106177	-54.0270498269718	1458.4624	4
74.62664501919946	-54.027053571928285	1458.8549	4
74.62664501213206	-54.0270535166377	1458.6217	4
74.62663875987502	-54.02705719023627	1458.712	4
74.62663875776808	-54.027057173753015	1458.6425	4
74.62662624826565	-54.027064480580904	1458.6588	4
74.62662624939425	-54.027064489410456	1458.696	4
74.62661999430031	-54.02706814344179	1458.7087	4
74.62661999633201	-54.02706815933639	1458.7758	4
74.62661998452059	-54.0270680669311	1458.3861	4
74.62661373707337	-54.027071783019316	1458.6616	4
74.62661374043674	-54.02707180933231	1458.7726	4
74.62661373701613	-54.0270717825717	1458.6597	4
74.62661374055546	-54.02707181026115	1458.7765	4
74.62660747970355	-54.027075419820164	1458.6051	4
74.62660748497399	-54.02707546105276	1458.779	4
74.62660748127816	-54.02707543213892	1458.6571	4
74.62660121541147	-54.02707900915075	1458.3485	4
74.62660122964235	-54.02707912048464	1458.818	4
74.62660121074963	-54.02707897267945	1458.1947	4
74.62658871332951	-54.02708640114011	1458.739	4
74.62658245446006	-54.027090035497146	1458.6775	4
74.62658245870016	-54.02709006866907	1458.8174	4
74.62657620008633	-54.02709371916779	1458.8218	4
74.6265761949475	-54.027093678964405	1458.6522	4
74.62656994158469	-54.027097361193434	1458.7953	4
74.62656995247463	-54.02709744639065	1459.1545	4
74.62656368784907	-54.02710104685672	1458.953	4
74.62656368497306	-54.02710102435653	1458.8582	4
74.62655743163509	-54.027104715585516	1459.0406	4
74.62655743017261	-54.027104704143625	1458.9924	4
74.62655116801714	-54.02710832886684	1458.896	4
74.62654490918882	-54.02711197820036	1458.9059	4
74.62654490706905	-54.02711196161633	1458.8359	4
74.62654490096668	-54.02711191387438	1458.6346	4
74.62653864816096	-54.02711561676849	1458.8706	4
74.62653238867586	-54.02711926995199	1458.8986	4
74.62653238454028	-54.027119237597205	1458.7621	4
74.62653238620908	-54.02711925065302	1458.8171	4
74.62653238982956	-54.02711927897807	1458.9365	4
74.62652613161438	-54.027122944663574	1459.0187	4
74.62652612934633	-54.02712292691927	1458.9438	4
74.62652612307939	-54.02712287788993	1458.737	4
74.62651986604894	-54.027126559353775	1458.886	4
74.62651986837007	-54.02712657751313	1458.9625	4
74.62651360101836	-54.02713017691699	1458.7681	4
74.6265136076198	-54.027130228563806	1458.9858	4
74.62649481118687	-54.02714108270373	1458.6487	4
74.62649481939333	-54.02714114690765	1458.9194	4
74.62649482628319	-54.027141200811144	1459.1467	4
74.6264948196533	-54.02714114894143	1458.928	4
74.62648856080004	-54.02714482547784	1459.065	4
74.62648855289844	-54.02714476365879	1458.8042	4
74.62648848241672	-54.02714421647081	1456.4955	4
74.62648228918573	-54.02714840096506	1458.7786	4
74.62648229642846	-54.027148457629245	1459.0175	4
74.62647603154345	-54.02715209241641	1458.9816	4
74.62647603424672	-54.02715211356578	1459.0707	4
74.62647603304862	-54.02715210419238	1459.0312	4
74.62646976722905	-54.02715573441681	1458.9777	4
74.62646977510985	-54.027155796073394	1459.2377	4
74.62646976914994	-54.027155749445335	1459.041	4
74.62646976845676	-54.02715574402205	1459.0182	4
74.62646351253119	-54.0271594387291	1459.2427	4
74.62646350482268	-54.02715937842065	1458.9884	4
74.62645724131914	-54.02716303231797	1459.038	4
74.62645098542603	-54.02716674463714	1459.3367	4
74.62645099051973	-54.0271667844883	1459.5046	4
74.62645096993296	-54.02716662342449	1458.8254	4
74.62644471069208	-54.02717031629687	1459.0427	4
74.6264447095897	-54.02717030767248	1459.0063	4
74.62644471311614	-54.02717033526204	1459.1227	4
74.62643843966842	-54.02717391982377	1458.8848	4
74.62643844994786	-54.02717400024663	1459.2239	4
74.6264321797303	-54.02717761293585	1459.1063	4
74.62643218151385	-54.0271776268897	1459.1652	4
74.6264321855271	-54.02717765828799	1459.2976	4
74.62643216280384	-54.0271774805087	1458.548	4
74.62642591626762	-54.027181285743715	1459.2428	4
74.62642591405078	-54.02718126840004	1459.1697	4
74.62642591605372	-54.02718128407027	1459.2357	4
74.62641338005194	-54.02718855463617	1459.2009	4
74.62641337513485	-54.02718851616643	1459.0387	4
74.62640710591107	-54.02719214821689	1459.0096	4
74.62640710410601	-54.02719213409453	1458.9501	4
74.626400846319	-54.02719585855798	1459.3125	4
74.62639457605852	-54.02719948838353	1459.2777	4
74.62638830134574	-54.02720308241404	1459.0947	4
74.62638829903793	-54.02720306435832	1459.0187	4
74.6263882957678	-54.02720303877396	1458.9108	4
74.62638202408883	-54.02720666344497	1458.8577	4
74.62638203082486	-54.02720671614544	1459.08	4
74.62637575523972	-54.02721031324885	1458.9125	4
74.6263694924937	-54.02721401773467	1459.1985	4
74.6263694880998	-54.027213983357626	1459.0536	4
74.62636948608147	-54.027213967566965	1458.9869	4
74.62636948738242	-54.02721397774517	1459.0299	4
74.6263694281688	-54.02721351870612	1457.0929	4
74.62636321218099	-54.027217583876585	1458.9042	4
74.6263632135757	-54.02721759478802	1458.9502	4
74.62636321699608	-54.027217621548495	1459.063	4
74.626356942476	-54.027221236042756	1458.9744	4
74.62635693077463	-54.02722114449408	1458.5883	4
74.62635688721768	-54.02722080794843	1457.1678	4
74.62635067224247	-54.0272248831917	1459.0264	4
74.62634439818108	-54.02722850737594	1458.9823	4
74.62634439884594	-54.02722851257776	1459.0043	4
74.62634440003937	-54.02722852191468	1459.0436	4
74.62633812744899	-54.02723216067653	1459.0629	4
74.6263318533373	-54.02723579061563	1459.0469	4
74.62633184624238	-54.027235735106785	1458.8127	4
74.62632557752244	-54.02723940639243	1458.9741	4
74.62632557805541	-54.02723941056256	1458.9917	4
74.62632557951785	-54.02723942200419	1459.04	4
74.62632031153703	-54.027250866385934	1492.0005	0
74.62631930641166	-54.0272430660025	1459.087	4
74.62631930072301	-54.02724302149563	1458.8993	4
74.62631930462013	-54.0272430519859	1459.028	4
74.62631302941377	-54.027246682664384	1459.0208	4
74.62631301941995	-54.02724660447517	1458.691	4
74.62630675427154	-54.027250316966764	1459.0308	4
74.6263067552656	-54.02725032474419	1459.0635	4
74.62630047986201	-54.02725396406193	1459.0955	4
74.62629421077574	-54.02725765201682	1459.3356	4
74.62628793235443	-54.02726126615617	1459.2676	4
74.6262879179549	-54.027261153497214	1458.7925	4
74.6262816309098	-54.027264707252556	1458.4706	4
74.6262816515385	-54.02726486864745	1459.1512	4
74.62627537377624	-54.027268498195475	1459.151	4
74.62627537130597	-54.02726847886877	1459.0695	4
74.62627536655064	-54.02726844166399	1458.9126	4
74.62626909621738	-54.02727213250889	1459.1729	4
74.62626909467382	-54.02727212043229	1459.122	4
74.6262628151463	-54.027275738593914	1459.0787	4
74.6262565373612	-54.02727937750541	1459.1239	4
74.6262502615674	-54.027283019968586	1459.1906	4
74.62625026047112	-54.027283011391596	1459.1544	4
74.6262439781008	-54.02728662082377	1459.0793	4
74.62624397920439	-54.027286629457834	1459.1157	4
74.62623769756854	-54.02729024784318	1459.0804	4
74.62623140919494	-54.02729381279413	1458.823	4
74.62623141495087	-54.02729385782729	1459.0128	4
74.62622513423702	-54.02729748985522	1459.0392	4
74.62622512269725	-54.02729739957054	1458.6584	4
74.62622512799483	-54.02729744101785	1458.8333	4
74.62621287055009	-54.02730489421355	1459.0884	4
74.62621298895928	-54.02730581217682	1462.962	3
74.62620657352055	-54.0273085584048	1459.2975	4
74.62620656666053	-54.02730850473243	1459.071	4
74.62620025876565	-54.02731208720457	1458.9375	4
74.62620026701016	-54.02731215170942	1459.2096	4
74.62618765511323	-54.02731935292504	1459.1029	4
74.62618765537972	-54.02731935500998	1459.1117	4
74.62618765566326	-54.02731935722839	1459.1211	4
74.62618134799811	-54.02732295119876	1459.0422	4
74.62618134345671	-54.027322915667135	1458.8925	4
74.62618135169133	-54.027322980094105	1459.1641	4
74.62617504435515	-54.02732657981305	1459.1116	4
74.6261750504901	-54.02732662781216	1459.3141	4
74.6261687302408	-54.02733012570109	1458.8353	4
74.62616873484313	-54.0273301617089	1458.9872	4
74.62615612181314	-54.02733739354945	1459.0282	4
74.6261561244518	-54.02733741419389	1459.1152	4
74.6261561262453	-54.02733742822603	1459.1744	4
74.62615610919798	-54.027337294850305	1458.6119	4
74.62614981578652	-54.02734101591572	1459.0795	4
74.62614350689697	-54.02734461890718	1459.0511	4
74.62614349940213	-54.02734456026877	1458.8038	4
74.62614350031149	-54.02734456738344	1458.8339	4
74.62613720034484	-54.02734824317926	1459.1146	4
74.62613720149581	-54.02734825218441	1459.1526	4
74.62613720505453	-54.02734828002718	1459.27	4
74.6261308934161	-54.027351863520984	1459.1647	4
74.62612458518971	-54.02735548058697	1459.2019	4
74.62612458622439	-54.02735548868201	1459.2361	4
74.62611822993144	-54.027358736818435	1457.7183	4
74.62611196123122	-54.02736266466159	1459.0713	4
74.6261119635939	-54.027362683146784	1459.1493	4
74.62610565307011	-54.027366286892736	1459.1376	4
74.62610565079063	-54.02736626905878	1459.0624	4
74.6261056318938	-54.02736612121501	1458.4388	4
74.62609934094554	-54.02736988486509	1459.1024	4
74.62609303411321	-54.02737353096057	1459.2711	4
74.62609303154538	-54.02737351087067	1459.1864	4
74.62608672204293	-54.02737713486583	1459.265	4
74.62608040951874	-54.02738073792469	1459.2573	4
74.62608040636461	-54.02738071324782	1459.1533	4
74.6260740940593	-54.027384321112784	1459.1678	4
74.62607409522971	-54.027384330269506	1459.2064	4
74.6260740967017	-54.0273843417858	1459.255	4
74.62606778316166	-54.02738793825889	1459.2247	4
74.62606778002453	-54.02738791371509	1459.1212	4
74.62606146940865	-54.02739153961907	1459.216	4
74.62606146885624	-54.02739153529724	1459.1978	4
74.62605515523498	-54.02739514025933	1459.2062	4
74.62605515472208	-54.02739513624648	1459.1892	4
74.62605515467098	-54.02739513584667	1459.1875	4
74.62604883970053	-54.02739873279073	1459.1642	4
74.62604884206006	-54.02739875125067	1459.2421	4
74.62604884485619	-54.027398773126585	1459.3342	4
74.62604884250486	-54.02739875473072	1459.2567	4
74.6260488174962	-54.02739855907307	1458.4315	4
74.62604253067235	-54.02740236293115	1459.2872	4
74.62604250997825	-54.02740220102875	1458.6045	4
74.62604252880507	-54.02740234832216	1459.2257	4
74.62604252672007	-54.02740233201004	1459.1569	4
74.62603621084672	-54.02740592291268	1459.113	4
74.62603621179468	-54.027405930328904	1459.1444	4
74.62603621324199	-54.027405941652184	1459.1921	4
74.62602989713317	-54.027409537096446	1459.1683	4
74.62602358300458	-54.027413150433354	1459.222	4
74.62602358358875	-54.027413155003316	1459.2412	4
74.62601726630261	-54.027416746002636	1459.2026	4
74.6260172689256	-54.02741676652346	1459.2892	4
74.62601094995584	-54.02742035063172	1459.2224	4
74.62601095238644	-54.02742036964731	1459.3026	4
74.62601087535043	-54.027419771189585	1456.7776	4
74.62600462776926	-54.02742390791892	1459.0455	4
74.62600463102659	-54.02742393340245	1459.153	4
74.62599831778446	-54.02742755897629	1459.2672	4
74.62599200075987	-54.02743116113342	1459.2834	4
74.62599199403002	-54.027431108483015	1459.0614	4
74.62599199777422	-54.02743113777508	1459.1849	4
74.62599197757119	-54.02743097971819	1458.5183	4
74.62598567845376	-54.02743472416096	1459.1366	4
74.62598568747308	-54.027434794722936	1459.4342	4
74.6259793473896	-54.0274382208251	1458.7118	4
74.62597935592133	-54.0274382875721	1458.9933	4
74.62597935689298	-54.02743829517373	1459.0254	4
74.62597304247376	-54.027441920225016	1459.145	4
74.6259730445053	-54.02744193611857	1459.212	4
74.62597303648721	-54.02744187339004	1458.9475	4
74.62597264848193	-54.02743886327381	1446.246	3
74.62596671119245	-54.02744541939168	1458.7346	4
74.62596672721682	-54.02744554475613	1459.2633	4
74.62596672778237	-54.027445549180975	1459.282	4
74.62596040826365	-54.02744914241688	1459.2701	4
74.6259604035112	-54.02744910523673	1459.1134	4
74.62596040445801	-54.02744911264415	1459.1447	4
74.62595408850338	-54.02745273577403	1459.2607	4
74.62595403150449	-54.02745229408604	1457.3969	4
74.62594776561438	-54.02745630267711	1459.1428	4
74.62594777032614	-54.02745633953837	1459.2983	4
74.62594144471723	-54.0274598989556	1459.1472	4
74.62594144050117	-54.0274598659724	1459.0082	4
74.62593513085906	-54.02746354034936	1459.3472	4
74.62592880705432	-54.0274671097452	1459.2443	4
74.625928805482	-54.02746709744481	1459.1924	4
74.62592248645731	-54.027470706064776	1459.2567	4
74.62592248511007	-54.02747069552513	1459.2123	4
74.62592246575376	-54.02747054409632	1458.5736	4
74.62592248592466	-54.02747070189789	1459.2391	4
74.62591616834882	-54.02747432364484	1459.3606	4
74.62591616539213	-54.0274743005141	1459.2631	4
74.62591615186662	-54.02747419470129	1458.8169	4
74.6259098519459	-54.02747795237056	1459.5145	4
74.62590984351142	-54.02747788638594	1459.2362	4
74.6259035214339	-54.027481476389134	1459.2275	4
74.62589719726328	-54.027485052129904	1459.1604	4
74.62589720129945	-54.02748508370536	1459.2936	4
74.62589087259263	-54.02748862517295	1459.0837	4
74.62588455422299	-54.0274922491173	1459.2236	4
74.62588455723854	-54.027492272707995	1459.3231	4
74.62587823784469	-54.027495894163096	1459.4531	4
74.62587823405467	-54.02749586451343	1459.3281	4
74.62587190921305	-54.027499436977735	1459.2556	4
74.62587191424117	-54.02749947631297	1459.4214	4
74.62586558711845	-54.02750303638115	1459.2972	4
74.62586558630936	-54.027503030051314	1459.2705	4
74.62586558612436	-54.02750302860429	1459.2644	4
74.62586558502434	-54.027503019998846	1459.2281	4
74.62585926552073	-54.02750664113027	1459.3633	4
74.62585924451528	-54.0275064768043	1458.6703	4
74.62585926901892	-54.02750666849658	1459.4786	4
74.62585926400652	-54.02750662928466	1459.3134	4
74.62585924459731	-54.027506477445925	1458.673	4
74.62584661647536	-54.027513809092255	1459.3253	4
74.6258466179416	-54.02751382056276	1459.3737	4
74.6258466169119	-54.02751381250746	1459.3397	4
74.62584028562058	-54.02751734162294	1459.0931	4
74.62584029622326	-54.027517424567264	1459.4429	4
74.6258402931375	-54.02751740042776	1459.3411	4
74.62583396669629	-54.02752097274831	1459.2773	4
74.6258339605625	-54.02752092476408	1459.075	4
74.62582763744264	-54.027524508525175	1459.0656	4
74.62582764418194	-54.027524561246224	1459.288	4
74.62581498753977	-54.02753167873117	1459.0554	4
74.62581499795874	-54.02753176023724	1459.3992	4
74.62581499523533	-54.02753173893249	1459.3093	4
74.62580867240173	-54.02753534433753	1459.3918	4
74.62580234379219	-54.027538905680494	1459.2902	4
74.62580231601959	-54.02753868841995	1458.3739	4
74.62579601023008	-54.02754242936477	1459.0312	4
74.62578969394424	-54.0275460931988	1459.364	4
74.62578332762331	-54.0275493626753	1458.0365	4
74.6257833662368	-54.0275496647396	1459.3103	4
74.62577704006878	-54.02755324534028	1459.2976	4
74.62577704242202	-54.02755326374895	1459.3752	4
74.62577071420472	-54.027556833207036	1459.3159	4
74.62576438957865	-54.027560431655075	1459.3805	4
74.6257643645957	-54.027560236221234	1458.5564	4
74.6257643851707	-54.02756039717323	1459.2351	4
74.62575806164801	-54.02756400511202	1459.3413	4
74.62575805703143	-54.0275639689981	1459.1891	4
74.62575166472149	-54.027567039937665	1457.0321	4
74.6257454079881	-54.027571167719444	1459.335	4
74.62574541130395	-54.02757119365817	1459.4443	4
74.6257390590981	-54.027574583526835	1458.6345	4
74.62573907859857	-54.02757473607151	1459.2778	4
74.6257327516665	-54.02757832040215	1459.2906	4
74.62573275485421	-54.02757834533805	1459.3959	4
74.62572642874835	-54.02758193680404	1459.4404	4
74.62572642513088	-54.02758190850608	1459.321	4
74.6257200979001	-54.02758549223407	1459.3344	4
74.62572010232846	-54.02758552687523	1459.4803	4
74.6257137723159	-54.02758908505858	1459.3887	4
74.62570111532932	-54.027596234747065	1459.348	4
74.62570112130815	-54.02759628151626	1459.5453	4
74.62570111801809	-54.02759625577991	1459.4368	4
74.62569478600916	-54.02759980387134	1459.3059	4
74.62568846191633	-54.02760341433444	1459.4395	4
74.62568845743894	-54.027603379310435	1459.2917	4
74.62568850900361	-54.02760377843884	1460.9762	4
74.62568213155882	-54.0276069722501	1459.354	4
74.62568213526173	-54.02760700121562	1459.4761	4
74.62567580777953	-54.027610585952836	1459.5042	4
74.62567580109683	-54.02761053367822	1459.2837	4
74.6256758101847	-54.02761060476732	1459.5835	4
74.62566947927168	-54.02761416300538	1459.5011	4
74.62566948368095	-54.02761419749626	1459.6465	4
74.62566947856546	-54.027614157480976	1459.4778	4
74.62566947724208	-54.02761414712905	1459.4341	4
74.6256631501757	-54.02761773971307	1459.4968	4
74.62566315310816	-54.02761776265187	1459.5936	4
74.62566314900249	-54.02761773053595	1459.4581	4
74.62565681780671	-54.02762128712872	1459.3717	4
74.6256568134153	-54.02762125277788	1459.2268	4
74.62565641246368	-54.0276181418043	1446.0997	3
74.62565681962842	-54.02762130137887	1459.4318	4
74.62565049688816	-54.02762492038609	1459.611	4
74.62564416009533	-54.027628433617096	1459.3444	4
74.62563783337345	-54.027632025780896	1459.412	4
74.62563783678539	-54.027632052469976	1459.5245	4
74.62563150730927	-54.02763562320801	1459.5032	4
74.62563150846192	-54.02763563222436	1459.5411	4
74.62563150939815	-54.027635639547846	1459.572	4
74.62562517769246	-54.027639192928	1459.4788	4
74.62562517538792	-54.0276391749017	1459.4027	4
74.62562517766148	-54.027639192685804	1459.4778	4
74.625618850755	-54.02764276387934	1459.4666	4
74.62561885024964	-54.027642759926344	1459.4498	4
74.62561252203155	-54.02764634064399	1459.4745	4
74.62561251850944	-54.0276463130937	1459.3583	4
74.62560619043154	-54.02764989488297	1459.3888	4
74.6256061933802	-54.027649917947485	1459.4861	4
74.62559985721464	-54.027653436412564	1459.2507	4
74.6255998671157	-54.02765351385965	1459.5774	4
74.62559353411673	-54.027657060951725	1459.4629	4
74.62559353310844	-54.027657053064814	1459.4296	4
74.62559352826156	-54.02765701515243	1459.2698	4
74.62558720405805	-54.02766062695584	1459.4305	4
74.6255807903246	-54.02766353856242	1456.6395	4
74.62558086048715	-54.02766408314385	1458.9375	4
74.62558087785162	-54.02766421896953	1459.5103	4
74.62557454649858	-54.027667774477386	1459.4362	4
74.62557454397246	-54.02766775471803	1459.3528	4
74.62557454501973	-54.027667762909786	1459.3873	4
74.62556822036932	-54.027671370606875	1459.5345	4
74.62556821996263	-54.02767136742569	1459.5211	4
74.62556189000543	-54.027674933339604	1459.4933	4
74.62556188988508	-54.02767493239823	1459.4893	4
74.62556189612187	-54.02767498118216	1459.695	4
74.62556188765733	-54.0276749149727	1459.4158	4
74.6255555601721	-54.02767849595913	1459.4539	4
74.62555554690691	-54.02767839219942	1459.0162	4
74.62555556476698	-54.027678531899895	1459.6053	4
74.62554923405503	-54.027682091257745	1459.5522	4
74.6255429011092	-54.02768563319081	1459.4266	4
74.62554289912576	-54.02768561767673	1459.3612	4
74.62554290203782	-54.02768564045428	1459.4573	4
74.62553657596233	-54.02768923528767	1459.556	4
74.62553024692969	-54.02769280258894	1459.5409	4
74.62553024849224	-54.027692814810734	1459.5924	4
74.62553024851779	-54.0276928150107	1459.5933	4
74.62552391886811	-54.02769638095864	1459.5724	4
74.62551757594618	-54.02769984257806	1459.1127	4
74.62551758590695	-54.027699920489596	1459.4413	4
74.62551125690571	-54.02770349439955	1459.4551	4
74.62551125736874	-54.02770349802128	1459.4703	4
74.62550493136547	-54.02770709084309	1459.566	4
74.62550492991674	-54.027707079511615	1459.5183	4
74.62549859856027	-54.02771062984561	1459.4359	4
74.62549860225116	-54.02771065871502	1459.5576	4
74.62549227207091	-54.027714213645375	1459.4968	4
74.62549227071625	-54.027714203049335	1459.4521	4
74.62549211230093	-54.027712972434315	1454.2598	4
74.62549227292448	-54.02771422032171	1459.5249	4
74.62548594215174	-54.02771777388913	1459.4583	4
74.62548592808703	-54.02771766387938	1458.9943	4
74.62547328858832	-54.02772494127598	1459.582	4
74.62547328574044	-54.02772491900051	1459.488	4
74.62547329124986	-54.027724962093394	1459.6698	4
74.62546695950077	-54.02772850577745	1459.5645	4
74.62546695624033	-54.027728480275435	1459.4568	4
74.62546061217122	-54.02773193073733	1458.9581	4
74.62546062237264	-54.02773201052865	1459.2947	4
74.62546062690866	-54.02773204600772	1459.4443	4
74.62545429917212	-54.027735615462504	1459.4506	4
74.62545429634609	-54.02773559335827	1459.3574	4
74.62545429247335	-54.027735563067566	1459.2296	4
74.62545430547614	-54.027735664769914	1459.6586	4
74.62544796957485	-54.02773917343871	1459.4083	4
74.62544797301284	-54.02773920032915	1459.5217	4
74.62544164403795	-54.02774276226272	1459.4971	4
74.62544148039046	-54.027741490752305	1454.1323	4
74.62544164507364	-54.02774277036343	1459.5312	4
74.62543531631505	-54.02774633304726	1459.5106	4
74.62543531216404	-54.027746300579814	1459.3738	4
74.62542898691831	-54.02774988976576	1459.4658	4
74.62542899135198	-54.02774992444354	1459.612	4
74.62542898351357	-54.027749863135575	1459.3535	4
74.6254289894747	-54.02774990976035	1459.5502	4
74.62541633599287	-54.02775705774361	1459.6099	4
74.62541633509687	-54.02775705073558	1459.5803	4
74.62541633331776	-54.02775703682049	1459.5216	4
74.62541000431239	-54.027760593492374	1459.4791	4
74.62541000730074	-54.0277606168656	1459.5776	4
74.62540359827912	-54.027763535020675	1456.8464	4
74.62540367585086	-54.0277641375087	1459.3885	4
74.62540368170129	-54.02776418326759	1459.5815	4
74.62539735163844	-54.0277677254905	1459.481	4
74.62539735062052	-54.0277677175287	1459.4474	4
74.62539733317469	-54.027767581078365	1458.8718	4
74.62539102500568	-54.02777129733607	1459.5049	4
74.62539102630382	-54.02777130748945	1459.5477	4
74.62538461617906	-54.02777422935944	1456.8301	4
74.62538469823022	-54.02777486687741	1459.5199	4
74.62537837269497	-54.027778444900896	1459.5714	4
74.62537837212072	-54.02777844040966	1459.5525	4
74.62537836970326	-54.02777842150183	1459.4728	4
74.62537205139797	-54.027782050872815	1459.7428	4
74.62537204071745	-54.02778196733732	1459.3905	4
74.6253720445905	-54.027781997629695	1459.5182	4
74.62536571768979	-54.02778557078276	1459.5483	4
74.62536570790519	-54.027785494254594	1459.2256	4
74.6253593882145	-54.02778911020718	1459.4406	4
74.625359387042	-54.027789101036475	1459.4019	4
74.6253593888931	-54.02778911551439	1459.4629	4
74.62535306805049	-54.027792725074455	1459.6504	4
74.62534673743652	-54.02779625684688	1459.5105	4
74.62534673910385	-54.02779626988718	1459.5656	4
74.62534041050057	-54.02779981599372	1459.4867	4
74.62534041307602	-54.02779983613663	1459.5717	4
74.62534040813587	-54.027799797498766	1459.4087	4
74.62533408594335	-54.027803388372924	1459.5206	4
74.62533408644777	-54.02780339231818	1459.5372	4
74.6253277596816	-54.02780694992501	1459.5083	4
74.62532775504548	-54.027806913665096	1459.3553	4
74.6253277664105	-54.027807002552954	1459.7302	4
74.62532143171748	-54.02781049668676	1459.4342	4
74.62532143461796	-54.027810519371876	1459.5299	4
74.62531503473545	-54.02781351033211	1457.1102	4
74.62531510732377	-54.02781407382169	1459.4878	4
74.62531510708581	-54.027814071960414	1459.48	4
74.6253024544117	-54.02782118331134	1459.41	4
74.62530246533596	-54.02782126875037	1459.7704	4
74.62529612588108	-54.027824715517305	1459.2782	4
74.62529613525835	-54.02782478885741	1459.5874	4
74.6252898106405	-54.02782835400612	1459.5939	4
74.62528945896082	-54.02782562466783	1448.0774	3
74.62528348551598	-54.02783191355613	1459.5773	4
74.62528348629759	-54.02783191966932	1459.603	4
74.62528348329488	-54.02783189618494	1459.5039	4
74.62528348225936	-54.02783188808652	1459.4698	4
74.62527715279445	-54.02783541202794	1459.3035	4
74.62527083662417	-54.02783903825915	1459.5691	4
74.62527083993596	-54.02783906416081	1459.6783	4
74.62526450890537	-54.02784256850636	1459.4315	4
74.62526451639029	-54.02784262704556	1459.6785	4
74.62526448628151	-54.02784239156605	1458.6853	4
74.62525818906816	-54.02784616260736	1459.5626	4
74.62525819519763	-54.02784621054541	1459.7648	4
74.62525186326005	-54.02784970824733	1459.4897	4
74.62525187043879	-54.02784976439183	1459.7266	4
74.62524554395038	-54.0278533029239	1459.6241	4
74.62524553549426	-54.02785323678957	1459.3452	4
74.62523921977726	-54.02785686170188	1459.6064	4
74.62523287403229	-54.027860245984805	1458.8544	4
74.62523290018568	-54.02786045052683	1459.717	4
74.62522657976983	-54.02786402709594	1459.7775	4
74.62522657673667	-54.027864003373836	1459.6774	4
74.62522657392616	-54.0278639813933	1459.5847	4
74.6252202379333	-54.027867438204915	1459.1393	4
74.6252202533641	-54.02786755888609	1459.6482	4
74.62522025259227	-54.027867552849905	1459.6228	4
74.62522025373096	-54.02786756175554	1459.6603	4
74.62521392937569	-54.02787110767664	1459.5911	4
74.62520760065486	-54.027874617527836	1459.3701	4
74.62520760973942	-54.02787468857616	1459.6698	4
74.62520129138693	-54.02787827361549	1459.7673	4
74.62519496584451	-54.02788178860574	1459.5731	4
74.62519496436174	-54.02788177700923	1459.5242	4
74.62518864916952	-54.027885386745886	1459.7255	4
74.6251886432566	-54.0278853405029	1459.5304	4
74.62518233072056	-54.027888969446494	1459.8127	4
74.62518232730547	-54.02788894273764	1459.7001	4
74.6251760070966	-54.02789250523808	1459.7039	4
74.62516968574137	-54.02789606066238	1459.6768	4
74.62516968816438	-54.027896079612034	1459.7567	4
74.62516337056077	-54.02789966624511	1459.8605	4
74.62515704956854	-54.02790322032849	1459.8282	4
74.62515704529991	-54.02790318694497	1459.6875	4
74.62515072713603	-54.027906761027815	1459.7399	4
74.62515072105091	-54.02790671343821	1459.5392	4
74.6251507333972	-54.02790680576261	1459.9297	4
74.62514440630369	-54.02791031210175	1459.6953	4
74.6251443809417	-54.027910113755475	1458.8589	4
74.62514441086597	-54.02791034778155	1459.8458	4
74.62514439282944	-54.027910206725004	1459.251	4
74.62513809008261	-54.02791389313202	1459.7786	4
74.62513809221599	-54.02791390981624	1459.8489	4
74.62513176902351	-54.02791743809479	1459.7086	4
74.62513176677766	-54.02791742053073	1459.6345	4
74.6251254510189	-54.02792100474785	1459.7303	4
74.6251254479574	-54.02792098080533	1459.6294	4
74.62511913118972	-54.027924554915984	1459.6826	4
74.62511913129737	-54.027924555757664	1459.6862	4
74.62511912734018	-54.02792452481048	1459.5557	4
74.62511280680934	-54.02792806725736	1459.4756	4
74.62511281671955	-54.027928144760104	1459.8025	4
74.62511281443577	-54.027928126899674	1459.7272	4
74.62510649656699	-54.02793168396621	1459.7098	4
74.62510650030558	-54.027931713204275	1459.8333	4
74.62509386303432	-54.02793882035612	1459.7662	4
74.6250938624355	-54.02793881567309	1459.7465	4
74.62509386618396	-54.02793884498772	1459.8701	4
74.62508754670698	-54.02794238656295	1459.7866	4
74.62508754104574	-54.02794234228939	1459.5999	4
74.62508122462677	-54.027945905459475	1459.6075	4
74.62508123065729	-54.02794595262082	1459.8065	4
74.62508122570027	-54.027945913854786	1459.643	4
74.6250749075039	-54.027949460788186	1459.5822	4
74.62507434549248	-54.02794509946536	1441.1794	3
74.62507489806185	-54.027949386946844	1459.2708	4
74.62506859404833	-54.02795303849785	1459.6523	4
74.62506859639062	-54.027953056815825	1459.7296	4
74.6250622806474	-54.027956618211924	1459.7297	4
74.62506227530525	-54.02795657643432	1459.5536	4
74.62505596390483	-54.02796016940933	1459.687	4
74.62504960577817	-54.02796339456831	1458.2692	4
74.62504965108269	-54.02796374886693	1459.7633	4
74.62504333160308	-54.02796726990252	1459.5944	4
74.62504332804838	-54.02796724210357	1459.477	4
74.62504333830587	-54.02796732232057	1459.8154	4
74.62503701925934	-54.027970852204426	1459.6814	4
74.62503070962374	-54.02797444929863	1459.832	4
74.6250307066526	-54.0279744260636	1459.734	4
74.6250243932524	-54.02797799126158	1459.7499	4
74.62502439200297	-54.02797798149058	1459.7087	4
74.62502439343595	-54.027977992696755	1459.756	4
74.62501805309937	-54.027981344775355	1458.8729	4
74.62501807491618	-54.02798151538931	1459.5925	4
74.62501176857195	-54.027985130816546	1459.8201	4
74.62501176649593	-54.02798511458166	1459.7516	4
74.62501176655475	-54.02798511504146	1459.7535	4
74.62500545723188	-54.02798870115649	1459.8583	4
74.62500544695678	-54.02798862080222	1459.5194	4
74.62499914522664	-54.027992267311376	1459.8777	4
[truncated: 81,558 more rows]
