# Supplementary material for: Double ridge formation over shallow water sills on Jupiter’s moon Europa
Source: Nat Commun. 2022 Apr 19;13:2007. doi: 10.1038/s41467-022-29458-3 (PMC9018861; doi:10.1038/s41467-022-29458-3)
Supplement: Supplementary file 3 — Source Data [file 41467_2022_29458_MOESM3_ESM.zip › SourceData/PlotFig3d.m]

%%%%%%%%%%%%%%%%%%%%%%%%%%%%%%%%%%%%%%%%%%%%%%%%%%%%%%%%%%%%%%%%%%%%%%%%%%%
%
% Author: Riley Culberg
% Date: 4/16/2021
%
% This interactive scripts plots the ICESat-2 photon profiles shown in
% Figure 3d.
%
%%%%%%%%%%%%%%%%%%%%%%%%%%%%%%%%%%%%%%%%%%%%%%%%%%%%%%%%%%%%%%%%%%%%%%%%%%%

%% Load ICESAT2 Profiles

files = ["photon_2018-10-20_t331_1603821655358.csv" ...   
         "photon_2019-04-19_t331_1603821601489.csv" ...  
         "photon_2020-01-17_t331_1603821383276.csv"];

icesat = cell(1,length(files));
for k = 1:length(icesat)
    data = readmatrix(files(k));
    [x,y] = ll2psn(data(:,1), data(:,2));
    icesat{k}.x = x;
    icesat{k}.y = y;
    icesat{k}.elevation = data(:,3);
    icesat{k}.quality = data(:,4);
end

%% Clip to the Region of Interest

start_x = -264799;
start_y = -1660211;
stop_x = -265191;
stop_y = -1661448;

tracks = cell(1,3);
for k = 1:3
    [~, ind1] = min(abs(icesat{k}.x - start_x).^2 + abs(icesat{k}.y - start_y).^2);
    [~, ind2] = min(abs(icesat{k}.x - stop_x).^2 + abs(icesat{k}.y - stop_y).^2);
    x = icesat{k}.x(ind1:ind2);
    y = icesat{k}.y(ind1:ind2);
    quality = icesat{k}.quality(ind1:ind2);
    elevation = icesat{k}.elevation(ind1:ind2);
    ind = find(quality == 4);
    tracks{k}.x = x(ind);
    tracks{k}.y = y(ind);
    tracks{k}.elevation = elevation(ind);
end

%% Plot Up the Tracks

% Set directory location where you want to save the final image
dir = './';

fh = figure('Menu','none','ToolBar','none'); 
ah = axes('Units','Normalize','Position',[0.14 0.15 0.8 0.8]);
for k = 1:3
    at = sqrt(abs(diff(tracks{k}.x)).^2 + abs(diff(tracks{k}.y)).^2);
    at = vertcat(0,cumsum(at));
    if k == 1
        scatter(at-100, tracks{k}.elevation, 2, (1/255)*[56 17 68], 'filled');
        hold on;
    end
    
% Uncomment to plot other sub-panels in Fig 3d
%     if k == 2
%         scatter(at-100, tracks{k}.elevation, 2, (1/255)*[184 49 93], 'filled');
%         hold on;
%     end
%     if k == 3
%         scatter(at-100, tracks{k}.elevation, 2, (1/255)*[245 170 117] , 'filled');
%         hold on;
%     end

end
ylim([1440 1446]);
xlim([0 1100]);
xlabel('Along-Track Distance (m)');
ylabel('Elevation (m)');
set(gca, 'FontSize', 5, 'FontName', 'Arial', 'TickDir', 'in', 'box', 'off', 'XTick', 0:200:1500, 'YTick', 1430:2:1450);
set(gcf, 'units', 'centimeters', 'position', [0, 0, 6.8, 1.2]);
pos = get(gca, 'Position');
set(gca, 'Position', [pos(1) pos(2)+0.02 pos(3) pos(4)-0.02]);

% Uncomment to save image file
% print(strcat(dir, '\Fig3d3b'),'-dsvg', '-r300');
