# Supplementary material for: Double ridge formation over shallow water sills on Jupiter’s moon Europa
Source: Nat Commun. 2022 Apr 19;13:2007. doi: 10.1038/s41467-022-29458-3 (PMC9018861; doi:10.1038/s41467-022-29458-3)
Supplement: Supplementary file 3 — Source Data [file 41467_2022_29458_MOESM3_ESM.zip › SourceData/README.txt]

This folder contains the source data and plotting scripts to reproduce Figure 3d and Supplementary Figure 5c, as well as the raw 
data underlying the results of the sensitivity tests reported in the Supplementary Information - S5: Radar Inversion Sensitivity Tests.


ICESat-2 photon cloud files needed to reproduce Figure 3d:
	photon_2018-10-20_t331_1603821655358.csv
	photon_2019-04-19_t331_1603821601489.csv
	photon_2020-01-17_t331_1603821383276.csv

Plotting script to reproduce Figure 3d:
	PlotFig3d.m

Results of MCMC inversion of radar reflectivity:
	MCMCResults_Firn.nc
	MCMCResults_RefrozenIceShell.nc
	MCMCResults_SubRidgeMaterial.nc
	Notes:
		- The attributes of these files report the radar reflectivity and reflectivity standard deviation that were inverted, as well 
		  as the total number of iterations in the inversion and the number of proposed models that were accepted.
		- The variables report the accepted model parameters for each iteration - definitions and units provided in file with data.

Plotting script to reproduce Supplementary Figure 5c:
	MCMCResultsAnalysis.m
